# Supplementary material for: Computational Identification of Sex-Biased Biomarker MicroRNAs and Genes Associated with Immune Infiltration in Breast Cancer
Source: Genes (Basel). 2021 Apr 14;12(4):570. doi: 10.3390/genes12040570 (PMC8070832; doi:10.3390/genes12040570)
Supplement: Supplementary file 1 [file genes-12-00570-s001.zip › Supplementary Table 1.xlsx]

## Sheet: BRCA
gene	chr	sex-biased category
AK5	1	F
C1orf106	1	F
CD2	1	F
CITED4	1	F
CLDN19	1	F
COL8A2	1	F
FHAD1	1	F
KCNA3	1	F
LAD1	1	F
LRRN2	1	F
RUNX3	1	F
S100A14	1	F
SFN	1	F
SLC35F3	1	F
TRIM17	1	F
BCL11A	2	F
CD8B	2	F
EPCAM	2	F
FAM110C	2	F
KRTCAP3	2	F
LY75	2	F
LYPD6B	2	F
SDC1	2	F
ST6GAL2	2	F
WNT10A	2	F
CLDN16	3	F
COL7A1	3	F
CXCR6	3	F
ESYT3	3	F
KCNH8	3	F
MST1R	3	F
OXTR	3	F
PLCH1	3	F
RTP4	3	F
TP63	3	F
DAPP1	4	F
KIT	4	F
PROM1	4	F
FGF1	5	F
GABRP	5	F
PLEKHG4B	5	F
SLC12A2	5	F
C4A	6	F
DST	6	F
RUNX2	6	F
SAMD5	6	F
SCML4	6	F
EPHA1	7	F
PDGFA	7	F
ADAM28	8	F
CHMP4C	8	F
EFCAB1	8	F
FAM167A	8	F
FBXO32	8	F
NCALD	8	F
CRB2	9	F
ROR2	9	F
SARDH	9	F
WNK2	9	F
CALML3	10	F
GPRIN2	10	F
ANO1	11	F
BBOX1	11	F
CCDC88B	11	F
CD3D	11	F
EPS8L2	11	F
GRIA4	11	F
GYLTL1B	11	F
SYT13	11	F
B4GALNT3	12	F
BTBD11	12	F
KRT5	12	F
KRT81	12	F
SCNN1A	12	F
ST8SIA1	12	F
VDR	12	F
CCNA1	13	F
KLF5	13	F
PLD4	14	F
PLEK2	14	F
CRABP1	15	F
GRAMD2	15	F
ST8SIA2	15	F
STRA6	15	F
FBXL19	16	F
HAS3	16	F
SCNN1G	16	F
ABCC3	17	F
KRT17	17	F
PLXDC1	17	F
SLFN13	17	F
SOX9	17	F
SP6	17	F
ZNF750	17	F
DSC2	18	F
DSC3	18	F
DSG1	18	F
GRP	18	F
SERPINB5	18	F
DMKN	19	F
FBN3	19	F
HSH2D	19	F
PODNL1	19	F
SH2D3A	19	F
THEG	19	F
EYA2	20	F
FERMT1	20	F
PAK7	20	F
PTPRT	20	F
B3GALT5	21	F
RIPK4	21	F
DERL3	22	F
SULT4A1	22	F
NUP62CL	X	F
GALNT13	2	M
SIX2	2	M
RASGRF2	5	M
RHOBTB3	5	M
CNR1	6	M
SLC1A1	9	M
KIAA1462	10	M
MS4A7	11	M
LMO3	12	M
TRHDE	12	M
ACOT4	14	M
