# Supplementary material for: Computational Identification of Sex-Biased Biomarker MicroRNAs and Genes Associated with Immune Infiltration in Breast Cancer
Source: Genes (Basel). 2021 Apr 14;12(4):570. doi: 10.3390/genes12040570 (PMC8070832; doi:10.3390/genes12040570)
Supplement: Supplementary file 1 [file genes-12-00570-s001.zip › Supplementary Table 2.xlsx]

## Sheet: Sheet1
miRNA	TCGA_cancer	sex-biased category
hsa-mir-183	HNSC	F
hsa-mir-182	HNSC	F
hsa-mir-424	KICH	F
hsa-mir-424	KICH	M
hsa-mir-424	KICH	F
hsa-mir-483	KIRC	F
hsa-mir-1306	KIRC	F
hsa-mir-152	KIRC	F
hsa-mir-15a	KIRC	M
hsa-mir-18a	KIRC	F
hsa-mir-335	KIRC	M
hsa-mir-505	KIRC	F
hsa-mir-504	KIRC	F
hsa-mir-500a	KIRC	M
hsa-mir-500b	KIRC	M
hsa-mir-130a	KIRC	F
hsa-mir-20b	KIRC	M
hsa-mir-18a	KIRP	F
hsa-mir-551b	KIRP	F
hsa-mir-32	KIRP	F
hsa-mir-374b	KIRP	F
hsa-mir-411	KIRP	F
hsa-mir-154	KIRP	F
hsa-mir-299	KIRP	F
hsa-mir-335	KIRP	M
hsa-mir-140	KIRP	M
hsa-mir-500a	KIRP	M
hsa-mir-500b	KIRP	M
hsa-mir-660	KIRP	M
hsa-mir-660	KIRP	M
hsa-mir-19a	KIRP	M
hsa-mir-20b	KIRP	M
hsa-mir-106a	KIRP	M
hsa-mir-15a	KIRP	M
hsa-mir-152	KIRP	F
hsa-mir-424	KIRP	F
hsa-mir-424	KIRP	M
hsa-mir-424	KIRP	F
hsa-mir-130a	KIRP	F
hsa-mir-505	KIRP	F
hsa-mir-598	KIRP	F
hsa-mir-183	LUAD	M
hsa-mir-2355	LUAD	M
hsa-mir-141	LUAD	M
hsa-mir-22	LUAD	M
hsa-mir-22	LUAD	M
hsa-mir-660	LUAD	M
hsa-mir-15a	LUAD	M
hsa-mir-1287	LUAD	F
hsa-mir-3677	LUAD	M
hsa-mir-182	LUAD	M
hsa-mir-96	LUAD	M
hsa-mir-17	LUAD	M
hsa-mir-130a	LUAD	M
hsa-mir-20b	LUAD	M
hsa-mir-106a	LUAD	M
hsa-mir-454	LUAD	M
hsa-mir-20a	LUAD	M
hsa-mir-181d	LUAD	F
hsa-mir-301a	LUAD	M
hsa-mir-18a	LUAD	M
hsa-mir-221	LUAD	M
hsa-mir-144	LUAD	M
hsa-mir-1304	LUAD	M
hsa-mir-143	LUAD	F
hsa-mir-518e	LUAD	F
hsa-mir-148a	LUAD	M
hsa-mir-23b	LUAD	F
hsa-mir-107	LUAD	M
hsa-mir-1262	LUAD	F
hsa-mir-504	LUAD	F
hsa-mir-34b	LUAD	F
