# Supplementary material for: Computational Identification of Sex-Biased Biomarker MicroRNAs and Genes Associated with Immune Infiltration in Breast Cancer
Source: Genes (Basel). 2021 Apr 14;12(4):570. doi: 10.3390/genes12040570 (PMC8070832; doi:10.3390/genes12040570)
Supplement: Supplementary file 1 [file genes-12-00570-s001.zip › Supplementary Table 3.xlsx]

## Sheet: B cell
gene	B cell memory_CIBERSORT	B cell memory_CIBERSORT-ABS	B cell memory_XCELL	B cell naive_CIBERSORT	B cell naive_XCELL	B cell plasma_XCELL	B cell_EPIC	B cell_MCPCOUNTER	B cell_TIMER	B cell_XCELL	Class-switched memory B cell_XCELL	B cell plasma_CIBERSORT-ABS	B cell naive_CIBERSORT-ABS	B cell plasma_CIBERSORT	B cell_QUANTISEQ	avg_expression_in_tumor_samples	avg_expression_in_normal_samples	avg_correlation
AK5	-0.0785986	-0.086171	-0.228254	0.0672502	-0.162057	-0.355845	-0.161317	-0.126531	-0.158345	-0.333188	-0.224019	0	0	0	0	282.047	1332.72	-0.123138
C1orf106	0	0	0.143306	0	0.10106	0.124815	0.101703	0.084883	0	0.161667	0	0.0746206	0	0	0	510.784	142.079	0.0528037
CD2	0.12159	0.154043	0.426728	0	0.332372	0.33198	0.55266	0.616463	0.224991	0.620214	0.469254	0.0885113	0.304957	-0.181791	0.451908	365.369	182.376	0.300925
CITED4	0.0883895	0.085057	0	0.0884235	-0.0628172	-0.0992725	0	0	-0.121105	-0.118983	0	0	0	0.0668158	0	1117.91	742.186	-0.00489942
CLDN19	-0.105892	-0.101011	-0.118719	0.251939	0	-0.284462	0.0774795	0.101842	0	-0.249791	-0.172822	0.216121	0.270923	0.177646	0.111948	17.1062	175.619	0.0116802
COL8A2	-0.0881285	-0.0829135	-0.234835	0	-0.1595	-0.387342	-0.224256	-0.105503	-0.0796167	-0.256743	-0.118808	0	0	0	0	1488.32	929.627	-0.115843
FHAD1	-0.0679179	0	-0.115539	0	-0.096714	-0.238448	-0.114783	0	-0.075631	-0.0702058	0	0	0	-0.063271	0.122177	47.2217	21.5504	-0.0480222
KCNA3	0.0767598	0.10742	0.309489	0.107416	0.323812	0.24885	0.572159	0.650614	0.180052	0.50723	0.391747	0.249383	0.368567	0	0.596714	34.2488	38.6572	0.312681
LAD1	0	0	0.165273	0	0.0795114	0.131503	0	0	0	0.10225	0	0.0622111	0	0	0	1458.72	541.034	0.0360499
LRRN2	0	0	-0.152755	0	0	-0.190301	-0.102275	-0.0942874	-0.0875239	-0.149372	0	0	0	0	0.0784519	666.747	208.267	-0.0465375
RUNX3	0.143524	0.172201	0.356121	0	0.309179	0.180112	0.39876	0.401734	0	0.428015	0.268668	0	0.199461	-0.151139	0.354511	446.225	416.988	0.204076
S100A14	0	0	0	-0.0956561	0	0	-0.111973	-0.084233	0.0744361	0	0	-0.087289	-0.117715	-0.0781805	-0.116509	4601.75	578.094	-0.0411413
SFN	0.062852	0	0.100738	-0.0832742	0	0	0	0	-0.0788149	0	-0.101719	0	-0.10576	0	-0.128757	1431.44	617.397	-0.0223156
SLC35F3	0	0	0	0.108443	0	-0.123649	0.0809228	0	-0.118286	-0.102831	-0.143926	0.109929	0.124023	0.101566	0	64.1293	144.745	0.0024127
TRIM17	0.0653596	0.0688669	0	0.0885337	0	-0.111497	0	0	-0.082577	-0.0889456	0	0	0.112382	0	0.091648	71.6133	38.81	0.00958474
BCL11A	0.142227	0.155571	0.265927	0.100094	0.21462	0.118768	0.304021	0.232069	-0.0869421	0.18177	0	0.123077	0.19985	0	0.187515	166.637	209.041	0.142571
CD8B	0.10721	0.133648	0.372885	0	0.289773	0.270035	0.48503	0.524733	0.12958	0.466372	0.328983	0.114625	0.295682	-0.10541	0.340402	91.9676	54.0032	0.250237
EPCAM	-0.117665	-0.11667	0	0	0	0.149019	0	0	0.0988706	0.093375	0	0.0783364	0	0.103294	0	5070.62	1840.26	0.0192374
FAM110C	0	0	-0.130538	0	-0.101979	-0.0902754	0	0	0.0920955	-0.126354	0	0	0	0	0	20.9918	10.7124	-0.0238034
KRTCAP3	0.0825691	0.0759158	0.0771359	0	0	0.143395	0	0	0	0	0	0	-0.108649	0.101039	0	423.048	201.576	0.0247603
LY75	0	0	0.171327	0.129839	0.275753	0	0.267316	0.238831	0	0.226134	0.10422	0.0892527	0.278743	0	0.389119	584.196	1425.82	0.144702
LYPD6B	0	0	-0.113587	0.0626479	-0.105727	-0.148868	0	0	0	-0.124032	0	0.0690817	0	0.091138	0.155208	319.895	162.976	-0.0076092
SDC1	0	0	-0.106035	-0.102982	-0.110723	-0.164371	-0.187491	-0.100643	0	-0.0782273	0	0	-0.0960615	0	-0.156634	8250.79	1947.67	-0.0735446
ST6GAL2	-0.157818	-0.155233	-0.286647	0	-0.134779	-0.438973	-0.240724	-0.0882837	-0.0916089	-0.252117	-0.137181	0	0.0735052	0	0.0676541	251.525	116.708	-0.122814
WNT10A	0.217179	0.238675	0.382419	0	0.217569	0.30207	0.503364	0.529146	0.130534	0.433435	0.325341	0.181532	0.18281	0	0.318186	46.0335	26.0884	0.264151
CLDN16	0	0	0.108658	0.104645	0.141651	0	0.134606	0.11823	-0.118153	0.106243	0	0.102743	0.189924	0	0.185889	3.31339	2.37003	0.0716291
COL7A1	0	0	-0.195463	-0.0646667	-0.178741	-0.28986	-0.183959	-0.0722476	-0.12461	-0.258596	-0.132358	0	0	0	-0.0859535	418.75	506.658	-0.105764
CXCR6	0.0635675	0.0971971	0.400303	0	0.317078	0.309382	0.508857	0.563567	0.173778	0.58741	0.409203	0.146977	0.260569	-0.122786	0.436938	94.5711	64.5798	0.276803
ESYT3	0	0	0	0	0.10641	0	0	0	-0.160061	0	-0.108026	0.0730452	0	0	0.0734695	29.1807	49.8982	-0.00101084
KCNH8	0.0782813	0.0905063	0.0939263	0.195516	0.158635	-0.0640552	0.241459	0.21049	-0.0775294	0	0	0.153847	0.266986	0.102461	0.281637	16.9886	72.15	0.115477
MST1R	0	0	-0.0636797	0	0	0	0	0	0	0	0	0	0	-0.0623716	0	430.206	147.906	-0.00840342
OXTR	-0.155228	-0.15312	-0.129755	0.187423	-0.0724722	-0.254091	0	0	-0.0913373	-0.233123	-0.197919	0.130419	0.178869	0.120009	0.0790721	338.362	4866.51	-0.0394168
PLCH1	0	0	0.164809	0	0.151683	0.132758	0.136428	0.0860236	0	0.169227	0.0811709	0.125494	0.0661099	0.0684439	0	223.202	169.563	0.0788098
RTP4	0.0822921	0.0952627	0.222881	0	0.147414	0.207874	0.21527	0.214189	0	0.291203	0.192032	0	0.096554	-0.10887	0.20632	226.238	140.679	0.124161
TP63	-0.128575	-0.122845	-0.120393	0.233856	0	-0.279213	0	0	-0.122626	-0.21343	-0.204641	0.246308	0.262805	0.19321	0.114975	332.331	1929.09	-0.00937132
DAPP1	0.12487	0.145431	0.277019	0	0.248568	0.1334	0.263916	0.235697	0.0840825	0.308271	0.266061	0	0.173829	-0.166525	0.3214	307.464	186.994	0.161068
KIT	-0.0768547	-0.0627933	0	0.1823	0.0834044	-0.248235	0.100831	0.114197	-0.167242	-0.100523	-0.152145	0.191548	0.260245	0.104098	0.165674	789.068	6886.19	0.0263003
PROM1	0	0	0.109213	0	0.119687	0	0.121616	0.0898437	-0.0805764	0	0	0.106505	0.11773	0	0	1562.45	2478.71	0.0389346
FGF1	-0.1363	-0.132125	-0.259443	0.10705	-0.139196	-0.438679	-0.134443	0	-0.180711	-0.293865	-0.19133	0.155004	0.132957	0.102373	0.0844657	295.606	1234.7	-0.0882828
GABRP	0	0	0.114532	0.0799403	0.12586	-0.0923975	0.151287	0.0843371	-0.181858	0	-0.118666	0.151421	0.132057	0.103033	0.114915	3368.27	6419.14	0.0442973
PLEKHG4B	0	0	0	0	0	0	0	0	0	0	0	0.100526	0	0.0717549	0.072721	366.255	289.782	0.0163335
SLC12A2	-0.159925	-0.157193	-0.210695	0.156119	0	-0.303241	0	0	0	-0.17513	-0.0626164	0.0885714	0.159814	0.0756197	0.151006	3123.3	4058.35	-0.0291781
C4A	-0.0667495	-0.0733076	-0.149972	0.0691236	-0.128237	-0.129023	-0.115134	-0.0625437	0.111799	-0.199209	0	0	0	0	0	32011.8	11683.3	-0.0495502
DST	-0.135014	-0.129423	-0.191617	0.147805	-0.0748294	-0.299641	0	0	-0.219682	-0.240697	-0.244991	0.144484	0.181205	0.119377	0.160249	4128.52	22564.9	-0.052185
RUNX2	-0.105929	-0.0982424	-0.16602	0	0	-0.35325	-0.219857	0	-0.133151	-0.131939	0	0	0	-0.0747095	0	446.735	182.53	-0.0855399
SAMD5	0	0	-0.127052	0.196012	0	-0.305451	0.0675323	0	-0.212888	-0.238842	-0.233256	0.159971	0.239982	0.10502	0.15421	112.287	903.636	-0.0129843
SCML4	0.114032	0.143602	0.365431	0.127443	0.304827	0.286419	0.557341	0.63272	0.200748	0.538563	0.433175	0.139136	0.38904	-0.111441	0.478367	38.6122	33.8148	0.306627
EPHA1	0	0	0	0.126085	0	0	0.0739329	0	0	0	0	0	0.139325	0	0	390.04	247.253	0.0226229
PDGFA	-0.10397	-0.100682	-0.181687	0.0948118	-0.133792	-0.316929	-0.1213	-0.0729858	-0.207634	-0.30014	-0.231471	0.0956451	0.0899862	0.0854887	0	355.794	779.116	-0.0936439
ADAM28	0.13331	0.157333	0.170047	0	0.210496	0.0956594	0.290673	0.344811	0.0772341	0.373271	0.332169	0	0.149677	-0.186135	0.491867	147.695	109.888	0.176028
CHMP4C	-0.0681097	-0.0665247	0	0	0.0805267	0	0.0867828	0	-0.0803689	0.116635	0.0882861	0.0925411	0	0.0863472	0.214302	619.915	420.2	0.0366945
EFCAB1	0	0	-0.105555	0.121169	-0.0986374	-0.302616	0	0	-0.146011	-0.253188	-0.200829	0.134026	0.135124	0.103453	0	20.1221	89.8481	-0.0408709
FAM167A	-0.0715038	-0.0692315	-0.0896506	0.071289	-0.076229	-0.131891	0	0	0	0	0	0	0.0890104	0	0.107612	144.888	85.7942	-0.011373
FBXO32	0	0	0	0	0.0641113	-0.0867633	0	0	-0.182326	0	-0.101262	0	0	0	0	1175.46	1863.66	-0.020416
NCALD	0	0	0	0	0	-0.151555	0	0	-0.136394	-0.0735011	-0.0863538	0	0	0	0	776.324	2067.72	-0.0298536
CRB2	0	0	0	0.224625	0	-0.150907	0.178143	0.136885	0	-0.0725583	0	0.114837	0.286407	0	0.227091	12.7696	54.4991	0.0629682
ROR2	0	0	-0.192236	-0.0736574	-0.0635301	-0.285623	-0.205263	-0.085417	0	-0.177014	-0.0857064	-0.0668822	0	-0.129342	0	480.791	273.095	-0.090978
SARDH	0	0	0	0.0903206	0	0	0	0.0864413	0.117799	0	0.0851185	0	0.109786	0	0.0697453	142.384	62.876	0.0372807
WNK2	0	0	0	0	-0.0765621	0	0	0	0	-0.0677548	0	0	0	0	0	531.508	829.023	-0.00962113
CALML3	-0.0773053	-0.0779671	-0.0753444	0.177378	-0.111659	-0.198723	0	0	0	-0.246431	-0.195241	0.197449	0.158608	0.18965	0	446.564	294.883	-0.0173057
GPRIN2	0.0947354	0.100813	0.0785932	0	0	0	0.106553	0	-0.0921748	0	-0.08742	0	0	0	0	142.236	176.45	0.0134067
ANO1	-0.182301	-0.176058	-0.185942	0.193217	-0.0970652	-0.304961	0	0	-0.0798622	-0.216922	-0.0974773	0.175715	0.204733	0.152624	0.163258	3371.2	5545.19	-0.0300695
BBOX1	0	0	0.0733971	0.0929082	0.0656439	-0.104379	0.105692	0	-0.194896	-0.0834422	-0.200613	0.181803	0.140169	0.134815	0	139.998	591.067	0.0140732
CCDC88B	0.355237	0.364119	0.32009	-0.150775	0.105202	0.354362	0.280112	0.319295	0.186066	0.340763	0.360814	-0.120394	0	-0.222283	0.0987978	279.596	178.869	0.17276
CD3D	0.175709	0.205258	0.457672	0	0.311063	0.358919	0.574385	0.642047	0.234784	0.608247	0.474672	0.0906506	0.281361	-0.168535	0.412148	142.922	63.7341	0.310559
EPS8L2	0.132446	0.12811	0	0	-0.0818711	0.0648145	0	0	0	0	0	0	0	0	0	1662.4	955.222	0.0162332
GRIA4	0	0	-0.0889514	0.217728	0	-0.157567	0.111588	0.133043	0	-0.180017	-0.142784	0.19841	0.243269	0.167205	0.0707646	27.4775	272.334	0.0381793
GYLTL1B	0.0677816	0.0709638	0.0709457	0	0	0.0665246	0.0813638	0	0	0	0	0.0934152	0	0.104326	0	391.485	249.051	0.0370214
SYT13	0	0	-0.147864	0	0	-0.123645	-0.0733337	-0.0809726	0	-0.065787	0	-0.0811371	0	-0.0862523	0.0850411	1392.25	46.0159	-0.0382634
B4GALNT3	0	0	-0.113636	0	-0.062714	-0.14214	0	0	-0.12703	-0.126244	0	0	0	0	0.133198	371.774	115.04	-0.0292378
BTBD11	-0.0928006	-0.0819234	0	0.120582	0	-0.147292	0.0798291	0.0720063	0	-0.118082	-0.107093	0.117652	0.17999	0	0.0806845	107.689	232.071	0.00690352
KRT5	0	0	0	0.0832359	0	-0.150863	0.108803	0	-0.190297	-0.122885	-0.182011	0.196316	0.115531	0.159295	0	5612.02	15205.6	0.00114161
KRT81	0	0	0.0701482	0	0	0	0.0640369	0	-0.066549	0	-0.0690698	0.0894273	0	0	-0.0747998	2123.66	318.724	0.00087959
SCNN1A	-0.120072	-0.130526	-0.230335	0	-0.172902	-0.152936	-0.13596	-0.0691796	0.0626346	-0.203243	0	0	0	0	0	2508.71	1413.79	-0.0768346
ST8SIA1	0.132941	0.149282	0.200725	0	0.217107	0	0.164368	0.165449	-0.101688	0.185092	0.106443	0	0.143251	-0.088165	0.21369	133.126	265.055	0.099233
VDR	-0.0755426	-0.067859	-0.0995045	0	0	-0.220734	-0.0741247	0	-0.0847112	0	0	0	0.0656387	0	0.121003	1042.89	760.269	-0.0290556
CCNA1	0	0	0	0	0.0695543	-0.146842	0	0	-0.168036	0	-0.0712305	0.0890705	0.0774354	0	0.085992	27.6008	15.1336	-0.0042704
KLF5	0	0	0.0879438	0.136234	0.0992071	-0.0644899	0.161795	0.100308	-0.103618	0	0	0.146817	0.187508	0.0905509	0.146297	651.801	1202.95	0.0659035
PLD4	0.173533	0.18343	0.0627553	0	0	0	0.185046	0.252407	0.136519	0.0789563	0.183092	0	0.178712	-0.158141	0.238912	161.561	86.6172	0.101015
PLEK2	-0.104655	-0.103919	-0.103878	0	-0.0670246	-0.0658178	-0.144843	-0.0734898	0	0	0	0	0	-0.0655013	0	187.305	61.7414	-0.0486086
CRABP1	0	0.063969	0.116898	0	0.0889629	0	0.0942236	0	-0.106876	0	0	0	0	0	0	852.158	342.704	0.0171452
GRAMD2	-0.0638153	0	0	0.0672124	0	-0.11828	0	0	0	-0.110083	-0.123504	0.115439	0.11152	0.0653807	-0.109623	218.06	396.536	-0.0110502
ST8SIA2	-0.145136	-0.140582	-0.149932	0	-0.0836694	-0.3108	-0.12941	0	-0.093992	-0.191121	-0.20153	0.131131	0.0965014	0.0771938	0	35.9337	119.232	-0.0760897
STRA6	0	0	0	0.0726085	0	-0.0841987	0.0979992	0.204036	0.0928837	0	0.103755	0.0955696	0.156294	0	0.153231	198.209	58.5843	0.0594786
FBXL19	0.0639303	0.0661081	0	0	-0.074821	0	0	0	0.0785669	0	0.118472	0	0	0	-0.0646168	659.499	247.202	0.0125093
HAS3	-0.103365	-0.0955237	-0.0692191	0.084714	0	-0.247322	0	0	-0.174307	-0.0982493	-0.105186	0.0982372	0.133304	0	0.102465	154.326	1120	-0.0316302
SCNN1G	0	0	0	0	0	-0.114005	0	0	-0.131131	0	0	0	0	0	0.110261	194.246	109.163	-0.00899165
ABCC3	0	0	-0.104291	0	0	-0.212244	-0.0787422	0	-0.0700564	-0.102583	-0.0671158	0	0	0	0	623.267	514.971	-0.0423355
KRT17	0	0	0.0644534	0.073885	0	-0.133147	0.0803473	0	-0.177641	-0.149281	-0.189322	0.178931	0.0847274	0.154748	0	4291.53	9995.78	-0.000819911
PLXDC1	-0.130353	-0.124291	-0.249708	0.0990658	-0.145094	-0.416819	-0.174251	0	-0.119251	-0.269673	-0.20549	0	0.139682	0	0.104024	624.017	672.991	-0.0994772
SLFN13	0	0	0.0997919	0.0836647	0.131695	0	0.141962	0.166507	0	0.081749	0	0.0974059	0.168183	0	0.180097	335.423	488.83	0.076737
SOX9	0	0	0	0.0926896	0.0637344	0	0	0	-0.12785	0	0	0	0.091067	0	0	2182.11	2704.9	0.00797606
SP6	0	0	0	-0.0819007	0	0	0	0	0	0	0.0671693	0	0	-0.086277	-0.0665039	280.943	143.693	-0.0111675
ZNF750	0	0	0.100705	0.0962993	0	0.0999835	0.140782	0	0	0	0	0.0996193	0.116543	0.0814988	0	179.466	221.103	0.0490287
DSC2	0	0	0	0.0803359	0.145869	-0.102493	0.0848207	0	-0.110552	0.0756837	-0.06531	0.154831	0.144133	0.106783	0.204376	1792.37	2004.21	0.0478985
DSC3	0	0	0	0.120678	0	-0.218724	0.0931354	0	-0.194549	-0.09902	-0.170226	0.180983	0.16181	0.134098	0.125381	651.063	1225.77	0.00890444
DSG1	0	0	0	0.122009	0	-0.167592	0.110198	0	-0.180456	-0.0982605	-0.158154	0.18544	0.160117	0.142637	0.139352	220.988	197.343	0.0170193
GRP	-0.124606	-0.131286	-0.283106	0	-0.25102	-0.389645	-0.271698	-0.158392	-0.0789409	-0.340653	-0.199937	0	0	0	-0.122663	109.022	80.7569	-0.156796
SERPINB5	0	0	0	0.0723263	0	-0.188538	0	0	-0.209823	-0.107642	-0.200945	0.140343	0.0930124	0.117038	0.0711264	672.063	1018.13	-0.0142068
DMKN	0	0	0	0	0	0	0	0	-0.182006	-0.166058	-0.156464	0	0	0.0630206	-0.111785	652.044	359.318	-0.0368862
FBN3	0.0646011	0.0661033	0.0769946	0	0	0	0.125882	0.0639126	0	0	0	0	0.0672055	0	0	61.4294	13.1254	0.03098
HSH2D	0.152404	0.154068	0.171848	0	0.0987788	0.317467	0.18536	0.2426	0.234478	0.262859	0.327189	0	0.0633408	-0.0969913	0.243004	400.318	59.3877	0.157094
PODNL1	-0.0690854	-0.0667417	-0.197405	-0.0671441	-0.203032	-0.331887	-0.208546	-0.0931743	-0.122579	-0.269332	-0.178907	0.0718825	0	0	-0.148002	228.18	117.222	-0.125597
SH2D3A	0.123293	0.123507	0	0	0	0	0.0658054	0	0	0	0	0	0	0	0	318.871	216.051	0.0208404
THEG	0	0	-0.073631	0	0	-0.122169	0	0	-0.107262	-0.114909	-0.0818162	0.0705504	0	0.0710056	0	5.7432	3.14527	-0.0238821
EYA2	-0.0626926	0	0	0	0	-0.147469	0	0	0	0	-0.0899043	0.0752414	0.0667125	0	0	412.278	608.102	-0.0105408
FERMT1	0	0	0.0870299	0	0.0958421	-0.0887185	0.0872886	0	-0.185219	0	-0.135416	0.189538	0.0801353	0.15558	0.0929954	119.826	167.858	0.0252703
PAK7	-0.0824637	-0.077241	-0.064002	0.192351	0	-0.247342	0.090019	0.0940492	-0.118842	-0.18316	-0.174401	0.232238	0.209998	0.19115	0.137741	10.0391	90.0466	0.0133396
PTPRT	-0.0896824	-0.0950154	-0.228686	0.141918	-0.109638	-0.30957	-0.0988265	0	0	-0.226914	-0.0669113	0	0.116691	0	0.119598	1168.4	707.233	-0.0564692
B3GALT5	-0.113329	-0.101379	0	0.121398	0.107786	-0.116871	0	0.0689618	0	0	0	0.0640173	0.19518	0	0.21173	61.1399	89.3844	0.0291663
RIPK4	0	0	0.0878976	0	0	0	0.116872	0	0	0	-0.0758757	0.118278	0.0988163	0.0838657	0	318.899	552.996	0.0286569
DERL3	0.15618	0.175384	0.312035	0	0.112676	0.392935	0.420228	0.525055	0.193391	0.38154	0.322579	0.342093	0.0961004	0.198629	0.299423	401.322	189.106	0.261883
SULT4A1	0	0	0	0	0	0	0	-0.0779942	-0.0900504	0	0	0	0	0	0	31.3653	8.78864	-0.011203
NUP62CL	-0.139386	-0.140509	-0.100599	0.0962846	-0.0969088	-0.0859373	0	0	0	0	0	0	0.0797542	0	0.0933018	41.4835	22.4439	-0.0195999

## Sheet: Dendritic Cell
gene	Myeloid dendritic cell activated_CIBERSORT	Myeloid dendritic cell activated_CIBERSORT-ABS	Myeloid dendritic cell activated_XCELL	Myeloid dendritic cell resting_CIBERSORT	Myeloid dendritic cell resting_CIBERSORT-ABS	Myeloid dendritic cell_MCPCOUNTER	Myeloid dendritic cell_XCELL	Plasmacytoid dendritic cell_XCELL	Myeloid dendritic cell_TIMER	Myeloid dendritic cell_QUANTISEQ	avg_expression_in_tumor_samples	avg_expression_in_normal_samples	avg_correlation
AK5	-0.0656187	-0.0637034	-0.204677	0.0906426	0.0765075	0.104721	-0.192824	-0.335193	0	0	282.047	1332.72	-0.0590145
C1orf106	0.143978	0.149703	0.229458	0	0	0.0675296	0.265504	0.215755	0.210915	0	510.784	142.079	0.128284
CD2	-0.115603	-0.101038	0.840325	0.239013	0.348604	0.669416	0.759403	0.523169	0.493791	0.118749	365.369	182.376	0.377583
CITED4	0.0813622	0.0800281	0	0	0	0	-0.0982016	-0.170581	0	-0.118714	1117.91	742.186	-0.0226106
CLDN19	0	0	0	0.120089	0.115718	0.253185	-0.0749358	-0.330628	0	0.0626888	17.1062	175.619	0.0146117
COL8A2	-0.114396	-0.110064	-0.124171	0	0.0650839	0.100757	-0.122151	-0.220696	0.178367	0.0665081	1488.32	929.627	-0.0280763
FHAD1	-0.119289	-0.114873	0	0.0669278	0.0949365	0.169016	0	-0.0713939	0.179743	0.0712393	47.2217	21.5504	0.0276307
KCNA3	-0.116358	-0.102658	0.544449	0.151158	0.25568	0.600315	0.536518	0.305926	0.389793	0.230368	34.2488	38.6572	0.279519
LAD1	0.159636	0.164089	0.142395	0	0	0	0.146342	0.165348	0.211042	0.0693856	1458.72	541.034	0.105824
LRRN2	0	0	-0.203152	0	0	0	-0.227614	-0.226874	0	0	666.747	208.267	-0.065764
RUNX3	0	0	0.57378	0.147109	0.238379	0.537166	0.550004	0.356368	0.608524	0.171695	446.225	416.988	0.318303
S100A14	0	0	0	0	0	-0.1471	-0.0760713	0	0	-0.155664	4601.75	578.094	-0.0378836
SFN	0.117625	0.119414	0	-0.0679788	-0.0812711	-0.138976	0	0.0711312	0.123747	-0.193357	1431.44	617.397	-0.00496668
SLC35F3	0.0720707	0.0713755	0	0	0	0.0840326	0	-0.128549	0.10244	0.0899577	64.1293	144.745	0.0291328
TRIM17	0	0	0	0	0	0.0865689	-0.0642036	-0.137187	0.108914	0	71.6133	38.81	-0.000590691
BCL11A	0.0915788	0.0967627	0.290724	0	0.0896103	0.296839	0.296894	0.130477	0.323193	0.209242	166.637	209.041	0.182532
CD8B	0	0	0.668395	0.182844	0.275039	0.548689	0.586615	0.379179	0.484503	0.0976553	91.9676	54.0032	0.322292
EPCAM	0	0.0623446	0	0	0	-0.105401	0	0.10942	0	0.130163	5070.62	1840.26	0.0196527
FAM110C	0	0	-0.124599	0	0	0	-0.161228	-0.183894	0	-0.0864919	20.9918	10.7124	-0.0556213
KRTCAP3	0.106337	0.104719	0	0	-0.0660655	-0.179924	-0.0983845	0	0	-0.0954508	423.048	201.576	-0.0228769
LY75	0	0	0.219433	0.118273	0.174862	0.388093	0.265242	0.12927	0.345051	0.259961	584.196	1425.82	0.190019
LYPD6B	0	0	-0.170862	0	0	0	-0.212429	-0.205767	-0.173105	-0.0742268	319.895	162.976	-0.0836391
SDC1	0	0	0	0	0	-0.0881359	0	0	0.162926	0	8250.79	1947.67	0.00747899
ST6GAL2	-0.118947	-0.114739	-0.188115	0.0777522	0.0830847	0.0932103	-0.143573	-0.240439	0	0.108198	251.525	116.708	-0.0443567
WNT10A	0	0	0.607266	0.16389	0.247284	0.486262	0.543931	0.332531	0.529251	0.0827635	46.0335	26.0884	0.299318
CLDN16	0	0.0685457	0.131244	0.0724432	0.0966925	0.256644	0.172914	0	0.252577	0.181303	3.31339	2.37003	0.123236
COL7A1	0	0	-0.111959	0	0	0	-0.116014	-0.189859	0.168212	-0.0983957	418.75	506.658	-0.0348016
CXCR6	-0.0847736	-0.0698405	0.760519	0.202489	0.311215	0.618514	0.722153	0.520045	0.493581	0.147371	94.5711	64.5798	0.362127
ESYT3	0.121099	0.122747	0	0	0	0.100409	0.112078	0	0.260252	0.15759	29.1807	49.8982	0.0874175
KCNH8	0	0	0.0945659	0	0	0.245253	0.0876295	-0.0901379	0.144693	0.154814	16.9886	72.15	0.0636817
MST1R	0	0	-0.0733369	0	0	-0.0706951	-0.105608	0	0	-0.179157	430.206	147.906	-0.0428798
OXTR	0	0	-0.140056	0	0	0.0913674	-0.152486	-0.274538	0	0	338.362	4866.51	-0.0475713
PLCH1	0.0740685	0.0787121	0.176529	0	0	0	0.224696	0.181834	0.0988323	0.158328	223.202	169.563	0.0992999
RTP4	0.12029	0.125054	0.400303	0	0.0904965	0.226802	0.282647	0.328403	0.300917	0	226.238	140.679	0.187491
TP63	0	0	0	0.154479	0.145273	0.2568	0	-0.27494	0	0	332.331	1929.09	0.0281612
DAPP1	0.0958344	0.1041	0.355766	0	0.120332	0.336464	0.323916	0.259081	0.356549	0.0720158	307.464	186.994	0.202406
KIT	0	0	0	0.0832645	0.117249	0.299391	0.0787714	-0.188712	0.191884	0.241486	789.068	6886.19	0.0823334
PROM1	0.103058	0.107553	0.142885	0	0.073355	0.170869	0.144768	0	0.231344	0.142483	1562.45	2478.71	0.111631
FGF1	0	0	-0.167616	0	0	0.125323	-0.168493	-0.309985	0.103963	0.0943509	295.606	1234.7	-0.0322456
GABRP	0.101696	0.108202	0.138097	0	0	0.202369	0.102217	0	0.243092	0.138571	3368.27	6419.14	0.103424
PLEKHG4B	0.0840778	0.0866599	0	0	0	0	0	-0.0705323	0.126616	0.129237	366.255	289.782	0.0356059
SLC12A2	0	0	-0.205918	0	0	0.102381	-0.161051	-0.2725	-0.0907639	0.19199	3123.3	4058.35	-0.0435863
C4A	-0.0928238	-0.0935465	-0.14439	0	0	0	-0.189441	-0.19334	-0.132804	-0.180287	32011.8	11683.3	-0.102663
DST	0	0	-0.185839	0	0	0.187838	-0.147824	-0.304992	0.0989194	0.178329	4128.52	22564.9	-0.0173569
RUNX2	0	0	-0.0683843	0	0	0.129535	0	-0.0714645	0.159067	0.0723975	446.735	182.53	0.0221151
SAMD5	0	0	-0.0684141	0	0.0664327	0.27704	0	-0.305319	0.0965881	0.196417	112.287	903.636	0.0262745
SCML4	-0.112476	-0.0981853	0.732281	0.187041	0.28965	0.653551	0.655121	0.383254	0.441473	0.129209	38.6122	33.8148	0.326092
EPHA1	0	0	0	0	0	0	0	-0.0932003	0.0734589	0	390.04	247.253	-0.00197414
PDGFA	0	0	-0.167796	0	0	0.0680369	-0.161608	-0.286058	0.141547	0.0853314	355.794	779.116	-0.0320548
ADAM28	-0.107955	-0.0998899	0.326288	0.11384	0.189324	0.446919	0.319535	0.246368	0.310903	0.232659	147.695	109.888	0.197799
CHMP4C	0	0	0	0	0	0	0	0	0	0.134115	619.915	420.2	0.0134115
EFCAB1	0	0	-0.0861718	0.0793654	0.07563	0.182797	-0.0797079	-0.294303	0	0	20.1221	89.8481	-0.012239
FAM167A	0	0	0	0	0	0	-0.07307	-0.0809625	0	0	144.888	85.7942	-0.0154033
FBXO32	0.0844097	0.0856403	0	0	0	0.103627	0	0	0.157883	0.0988855	1175.46	1863.66	0.0530445
NCALD	0.12434	0.122309	0	0	0	0.0841701	0	-0.106274	0.0778496	0.200466	776.324	2067.72	0.050286
CRB2	-0.0929949	-0.08815	0	0	0.0824271	0.277485	0	-0.189524	0.127735	0.0793092	12.7696	54.4991	0.0196288
ROR2	-0.0824726	-0.0792193	0	0	0.0647228	0.0863029	-0.0796449	-0.154253	0.0974824	0	480.791	273.095	-0.0147081
SARDH	-0.0844176	-0.0870069	0	0	0	0.0824057	0	-0.0686589	0	0	142.384	62.876	-0.0157678
WNK2	0	0	-0.0754462	0	0	0	-0.103746	-0.148206	0.11294	0.093377	531.508	829.023	-0.0121081
CALML3	0	0	0	0.0634736	0	0.103426	-0.0949656	-0.26059	0	0	446.564	294.883	-0.0188655
GPRIN2	0.106532	0.110172	0.0728195	0	0	0.0947586	0	0	0.289523	0.0627792	142.236	176.45	0.0736584
ANO1	-0.115463	-0.113846	-0.125512	0	0	0.14351	-0.133883	-0.325382	0	0.125004	3371.2	5545.19	-0.0545573
BBOX1	0.137502	0.144562	0.105896	0	0	0.175797	0.118756	-0.0897694	0.210481	0.076033	139.998	591.067	0.0879258
CCDC88B	0	0	0.421837	0	0	0.190277	0.290584	0.304655	0.370878	-0.172291	279.596	178.869	0.140594
CD3D	-0.122918	-0.109061	0.863768	0.238878	0.344951	0.660526	0.769024	0.516916	0.519691	0.0668358	142.922	63.7341	0.374861
EPS8L2	0	0	0	-0.114761	-0.126967	-0.105741	-0.14988	-0.104777	0.10064	-0.203972	1662.4	955.222	-0.0705458
GRIA4	0	0	0	0.0625095	0.0673979	0.18116	0	-0.267594	0	0	27.4775	272.334	0.00434725
GYLTL1B	0.145364	0.145845	0	0	0	0	0	0	0	0.113307	391.485	249.051	0.0404516
SYT13	0	0	-0.0842716	0	0	0	-0.12653	-0.118307	-0.123783	0	1392.25	46.0159	-0.0452892
B4GALNT3	0	0	-0.126307	0	0	0	-0.126245	-0.193238	0.0945014	0	371.774	115.04	-0.0351289
BTBD11	0	0	0	0.0977273	0.123457	0.228117	0.0820143	-0.103224	0.136736	0.106019	107.689	232.071	0.0670846
KRT5	0.0984997	0.101436	0.0733362	0.0835533	0.0838636	0.192011	0.0747932	-0.114694	0.249965	0	5612.02	15205.6	0.0842763
KRT81	0.106345	0.108221	0.12468	0	0	0	0.0909985	0	0.242565	0	2123.66	318.724	0.0672809
SCNN1A	-0.0654041	-0.0662675	-0.229934	0	0	-0.079905	-0.248642	-0.266465	-0.187274	-0.0941401	2508.71	1413.79	-0.123803
ST8SIA1	0.129026	0.13458	0.275278	0	0.090697	0.317244	0.310296	0.140931	0.362212	0.209275	133.126	265.055	0.196954
VDR	0	0	0	0.0821426	0.105274	0.124514	0	0	0.144975	0.0764705	1042.89	760.269	0.0533377
CCNA1	0.102187	0.109948	0.0816264	0	0	0.132063	0.100531	0	0.203434	0	27.6008	15.1336	0.0729789
KLF5	0.0956424	0.102154	0.0966193	0	0	0.218494	0.142579	0	0.225364	0.158529	651.801	1202.95	0.103938
PLD4	-0.144601	-0.13879	0.227262	0.149064	0.181041	0.345509	0.0868185	0	0.247804	0	161.561	86.6172	0.0954107
PLEK2	0	0	0	0	0	0	0	0	0.107137	0	187.305	61.7414	0.0107137
CRABP1	0.124786	0.128381	0.120348	0	0	0	0.0895586	0	0.157285	0.0729586	852.158	342.704	0.0693318
GRAMD2	0.0894246	0.0951368	0	0	0	0.101949	0	-0.0747729	0.198781	0	218.06	396.536	0.0410518
ST8SIA2	0	0	0	0	0	0.0931022	0	-0.125132	0.0893996	0.0896334	35.9337	119.232	0.0147003
STRA6	0	0	0.210138	0	0.0690872	0.230361	0.150157	0	0.19412	0	198.209	58.5843	0.0853864
FBXL19	-0.112118	-0.109115	0	0	0	0	0	-0.0764429	0.124522	-0.0872264	659.499	247.202	-0.026038
HAS3	0.0751464	0.0785032	0	0.0646607	0.0756061	0.165964	0	-0.115567	0.159003	0	154.326	1120	0.0503317
SCNN1G	0	0	0	0	0	0	-0.0784845	0	0	0	194.246	109.163	-0.00784845
ABCC3	0	0	0	0	0	0.0729697	0	0	0.0875786	0	623.267	514.971	0.0160548
KRT17	0.136497	0.139522	0	0	0	0.119701	0	-0.137408	0.233319	0	4291.53	9995.78	0.0491631
PLXDC1	-0.187167	-0.181934	-0.118416	0	0	0.178624	-0.129003	-0.295213	0.13827	0.117156	624.017	672.991	-0.0477683
SLFN13	0.0783713	0.0828003	0.143066	0.0747879	0.107644	0.206605	0.146558	0.0798483	0.219885	0.130385	335.423	488.83	0.126995
SOX9	0.141115	0.142555	0	0	0	0.0634398	0	0	0.0876415	0.169705	2182.11	2704.9	0.0604457
SP6	0	0	0.117884	0	0.0748788	0	0.109307	0.0897539	0.163163	0	280.943	143.693	0.0554986
ZNF750	0.110266	0.112636	0	0	0	0	0	-0.0670202	0.0767791	0.0796757	179.466	221.103	0.0312336
DSC2	0.121715	0.127923	0.070995	0	0	0.152328	0.123887	0	0.220407	0.218422	1792.37	2004.21	0.103568
DSC3	0.0740711	0.0794329	0	0.106389	0.115123	0.236395	0.0721202	-0.138594	0.217462	0.110134	651.063	1225.77	0.0872533
DSG1	0	0	0	0	0	0.212428	0	-0.159963	0.192166	0.097288	220.988	197.343	0.0341919
GRP	-0.100077	-0.0984911	-0.244814	0	0	-0.0862378	-0.277699	-0.275651	0	0	109.022	80.7569	-0.108297
SERPINB5	0.151183	0.155115	0	0	0.0630348	0.140543	0	-0.121435	0.202587	0.0784708	672.063	1018.13	0.06695
DMKN	0.0627787	0	-0.114471	0	0	-0.0750316	-0.137808	-0.193118	0	-0.140429	652.044	359.318	-0.0598079
FBN3	0.075258	0.0793899	0.086397	0	0	0	0.070106	0	0.198635	0.0802296	61.4294	13.1254	0.0590015
HSH2D	0	0	0.149481	0	0	0	0	0.174928	-0.0888703	-0.190829	400.318	59.3877	0.00447104
PODNL1	-0.07393	-0.0703187	-0.0907258	0	0	0	-0.121968	-0.184376	0.221733	0	228.18	117.222	-0.0319586
SH2D3A	0	0	0	0	0	0	-0.0762759	-0.0827005	0.147365	-0.153544	318.871	216.051	-0.0165155
THEG	0.106038	0.105929	0	0	0	0	0	-0.106545	0	0	5.7432	3.14527	0.0105422
EYA2	0.0647292	0.0704452	0	0	0	0.0974673	0	0	0.138551	0.134182	412.278	608.102	0.0505375
FERMT1	0.166445	0.170164	0.0697054	0	0	0.141026	0.0928777	0	0.222467	0.0990287	119.826	167.858	0.0961714
PAK7	0	0	0	0.136708	0.133079	0.242285	0	-0.258535	0	0.0870552	10.0391	90.0466	0.0340592
PTPRT	-0.0963202	-0.0975544	-0.238391	0.0871813	0.0643423	0	-0.260184	-0.324844	-0.161084	0	1168.4	707.233	-0.102685
B3GALT5	0	0	0	0	0	0.185538	0	0	0	0.151514	61.1399	89.3844	0.0337051
RIPK4	0	0	0.0920646	0	0	0.0913996	0.144408	0	0.223045	0.123011	318.899	552.996	0.0673928
DERL3	-0.118972	-0.111705	0.372184	0	0.0756869	0.21503	0.308596	0.265012	0.336873	0	401.322	189.106	0.134271
SULT4A1	0.120524	0.117633	-0.0626097	0	0	0	0	0	0	0	31.3653	8.78864	0.0175547
NUP62CL	0	0	-0.156105	0	0	0	-0.148145	-0.0810258	-0.157407	0	41.4835	22.4439	-0.0542682

## Sheet: Macrophage
gene	Macrophage M0_CIBERSORT	Macrophage M0_CIBERSORT-ABS	Macrophage M1_CIBERSORT	Macrophage M1_CIBERSORT-ABS	Macrophage M1_XCELL	Macrophage M2_CIBERSORT	Macrophage M2_QUANTISEQ	Macrophage M2_TIDE	Macrophage_EPIC	Macrophage_TIMER	Macrophage_XCELL	Macrophage/Monocyte_MCPCOUNTER	Macrophage M1_QUANTISEQ	Macrophage M2_XCELL	Macrophage M2_CIBERSORT-ABS	avg_expression_in_tumor_samples	avg_expression_in_normal_samples	avg_correlation
AK5	-0.0934203	-0.117289	-0.20392	-0.171722	-0.305882	0.0929102	0.220801	0.198507	-0.191998	0.182258	-0.228108	-0.132469	0	0	0	282.047	1332.72	-0.0500221
C1orf106	0.189435	0.232344	0.281498	0.274358	0.247742	-0.242115	-0.347808	-0.269044	0.109749	-0.102507	0.0801962	0.273176	0.107379	-0.0841061	0	510.784	142.079	0.0500199
CD2	-0.142328	0.0877575	0.629371	0.860337	0.442693	-0.357979	0.216225	-0.561943	0.570869	-0.159062	0.422777	0.552128	0.301268	0.331379	0.528072	365.369	182.376	0.248104
CITED4	0	0	-0.0880372	-0.0879527	-0.171416	-0.124717	0	0.125446	-0.126652	-0.148296	-0.193201	-0.180981	-0.0727119	-0.11999	-0.121191	1117.91	742.186	-0.0873134
CLDN19	-0.156249	-0.142977	0	0	-0.371197	-0.0825489	0.170614	0.218762	-0.245151	0	-0.391107	-0.222585	-0.219837	-0.191844	0	17.1062	175.619	-0.108941
COL8A2	0	0.0724626	-0.126332	0	-0.137423	0.148521	0.285499	0	0	0.482399	0	0.118083	0.244586	0.119162	0.231246	1488.32	929.627	0.0958803
FHAD1	0.0962768	0.127852	0	0	0	0.104771	0.295175	-0.140816	0.101205	0.360717	0.110493	0.226742	0.262724	0.15185	0.29089	47.2217	21.5504	0.132525
KCNA3	-0.175131	0	0.403133	0.663737	0.214258	-0.208477	0.294858	-0.481189	0.375995	0.0879462	0.268772	0.507487	0.315776	0.219841	0.57437	34.2488	38.6572	0.204092
LAD1	0.170708	0.191752	0.192405	0.16511	0.137214	-0.24273	-0.376398	-0.180019	0	-0.195349	0	0.127086	0.08735	-0.211493	-0.0959669	1458.72	541.034	-0.0153554
LRRN2	0	0	-0.165614	-0.146006	-0.186821	0.111799	0.124933	0.0874622	0	0.0733755	-0.107791	-0.0831943	0	0	0	666.747	208.267	-0.019457
RUNX3	0	0.224334	0.369896	0.592213	0.348316	-0.346978	0	-0.522262	0.414048	-0.127474	0.263609	0.541885	0.297869	0.0835467	0.384831	446.225	416.988	0.168255
S100A14	0	0	0	-0.0649978	0	0.0752645	0	0	0	0	0.0662993	0	0	0	0	4601.75	578.094	0.0051044
SFN	0.161143	0.138215	0	0	0.114571	-0.149384	-0.282387	0	0	-0.225254	0	-0.0789827	0.0967322	-0.14731	-0.174926	1431.44	617.397	-0.0365056
SLC35F3	0	0.0623547	0	0	-0.127657	-0.152416	-0.0794005	0	-0.108845	0	-0.224026	-0.0664235	-0.097057	-0.279572	0	64.1293	144.745	-0.0715362
TRIM17	0	0	0	0	-0.174058	-0.139993	0	0	-0.101958	0	-0.199615	-0.0623804	-0.0711643	-0.133392	0	71.6133	38.81	-0.0588374
BCL11A	0.114538	0.191982	0.255515	0.325463	0.083455	-0.450947	-0.283005	-0.193281	0	-0.254437	-0.109897	0.15124	0	-0.255009	0	166.637	209.041	-0.0282922
CD8B	-0.156968	0	0.49081	0.687437	0.29936	-0.396165	0.114319	-0.418225	0.420461	-0.248454	0.220057	0.36622	0.11107	0.166897	0.360719	91.9676	54.0032	0.134503
EPCAM	0.146363	0.131574	0.225197	0.135668	0.081314	-0.0967115	-0.351501	-0.122477	-0.0806026	-0.0630908	0	0	0	-0.179903	-0.0890785	5070.62	1840.26	-0.0175499
FAM110C	-0.0864404	-0.0955278	-0.17589	-0.116693	-0.196474	0.123007	0.212929	0.107058	-0.0661203	0	-0.16393	-0.131493	0	0	0.0828469	20.9918	10.7124	-0.0337817
KRTCAP3	0	0	0	0	0	-0.102099	-0.312187	0	-0.0927456	-0.291686	-0.0851962	-0.164559	-0.108352	-0.211249	-0.23097	423.048	201.576	-0.106603
LY75	0	0.139391	0.236664	0.382023	0.0714883	-0.175957	0.0959931	-0.37721	0.119987	0	0.0866818	0.323497	0.240495	-0.0807624	0.302695	584.196	1425.82	0.0909991
LYPD6B	-0.233646	-0.263114	-0.13706	-0.14547	-0.23888	0.128838	0.268335	0.181412	-0.126083	0.0676696	-0.140117	-0.210198	-0.121785	0	0	319.895	162.976	-0.0646732
SDC1	0.165808	0.173095	0	0	0.0956884	0	0	-0.0995791	0.0757817	0.275029	0.0887201	0.171379	0.234043	0.0642054	0.0966508	8250.79	1947.67	0.0893881
ST6GAL2	0	0	-0.0806588	0	-0.204488	0.19468	0.248242	0	-0.0667322	0.577042	0	0.101227	0.196173	0.100206	0.24619	251.525	116.708	0.0874587
WNT10A	0	0.167457	0.415914	0.595521	0.293419	-0.457754	0	-0.388423	0.313165	-0.292598	0.167763	0.363997	0.156327	0	0.246801	46.0335	26.0884	0.105439
CLDN16	0	0.0883676	0.133615	0.230401	0	-0.167387	0	-0.21637	0	0	0	0.255512	0.140574	-0.112217	0.147251	3.31339	2.37003	0.0333166
COL7A1	0.130438	0.117892	-0.145895	-0.107728	-0.1382	0	0	0	-0.0940992	0.176946	-0.198449	0	0	-0.155119	0	418.75	506.658	-0.0276143
CXCR6	-0.120011	0.103863	0.587784	0.818848	0.446303	-0.318533	0.202371	-0.614132	0.572568	-0.0964298	0.428707	0.590153	0.343768	0.287794	0.549956	94.5711	64.5798	0.252201
ESYT3	0.192191	0.226553	0.12704	0.151565	0.0780556	-0.217923	-0.283393	-0.20831	0	0	0	0.209594	0.124352	-0.234711	0	29.1807	49.8982	0.0110009
KCNH8	0	0	0.127979	0.19387	-0.217253	-0.252069	-0.0968651	0	-0.139557	-0.11154	-0.293627	0	-0.143067	-0.245319	0	16.9886	72.15	-0.0784964
MST1R	0	0	0	0	0	0.113714	0.0858923	-0.078779	0	0	0.0737722	0	0.179566	0.0773286	0.0643715	430.206	147.906	0.034391
OXTR	-0.0757327	-0.100807	0	0	-0.297515	0	0.066171	0.128731	-0.211132	0	-0.316123	-0.191633	-0.112918	-0.166612	0	338.362	4866.51	-0.0851715
PLCH1	0.137979	0.192542	0.305922	0.294931	0.184684	-0.207537	-0.23106	-0.243902	0	0	0.0634924	0.21145	0.0875297	-0.136648	0	223.202	169.563	0.0439589
RTP4	0	0.116476	0.381872	0.457185	0.382998	-0.202458	0	-0.603388	0.301295	-0.198933	0.286803	0.326574	0.212412	0.0794489	0.226581	226.238	140.679	0.117791
TP63	-0.161413	-0.137327	0	0.076887	-0.307104	-0.0825463	0.145629	0.0835995	-0.230248	0	-0.326499	-0.134454	-0.0829277	-0.213115	0	332.331	1929.09	-0.0913012
DAPP1	0	0.174833	0.243199	0.403299	0.258054	-0.155847	0.107032	-0.557579	0.28217	0	0.291503	0.455944	0.467164	0.0878002	0.323402	307.464	186.994	0.158732
KIT	-0.102583	0	0.0828971	0.173824	-0.195497	-0.143248	0	0	-0.081714	0.0866756	-0.209288	0	0	-0.14752	0.152471	789.068	6886.19	-0.0255988
PROM1	0.0910686	0.141809	0.160847	0.197846	0	-0.26248	-0.169963	-0.156321	0	0	-0.0791773	0.142152	0.114336	-0.16779	0	1562.45	2478.71	0.000821774
FGF1	0	0	-0.119934	0	-0.24821	0.132169	0.213215	0	-0.109186	0.415284	-0.15614	0	0.103738	0	0.203302	295.606	1234.7	0.0289493
GABRP	0.0688911	0.113039	0.196347	0.20865	0	-0.296908	-0.222742	-0.112292	0	-0.174893	-0.16804	0	-0.0685676	-0.262706	0	3368.27	6419.14	-0.0479482
PLEKHG4B	0.102692	0.136294	0.0633224	0.0707182	-0.104465	-0.188459	-0.219881	0	-0.140811	0	-0.191418	0	0	-0.298425	-0.0825094	366.255	289.782	-0.0568628
SLC12A2	-0.107991	-0.11833	-0.153892	-0.0958657	-0.346969	0.153274	0.269257	0.144942	-0.16594	0.284199	-0.210516	-0.0751167	0	-0.0651997	0.144292	3123.3	4058.35	-0.0229238
C4A	-0.179285	-0.206139	-0.13941	-0.14134	-0.176432	0.194465	0.359479	0.133489	0	0.126095	0	-0.129691	0.0974756	0.0986254	0.0663146	32011.8	11683.3	0.00690964
DST	-0.0823939	-0.0813319	-0.11465	0	-0.325537	0.0636946	0.1139	0	-0.185942	0.209619	-0.275983	0	0	-0.147047	0.143163	4128.52	22564.9	-0.0455005
RUNX2	0.0751083	0.11568	-0.0666283	0	0	0.169449	0.302355	-0.139413	0.0791134	0.543635	0.130184	0.253248	0.318779	0.193505	0.317686	446.735	182.53	0.152847
SAMD5	-0.0671584	0	0	0	-0.298045	-0.113191	0.133259	0.104266	-0.205548	0.13339	-0.314263	-0.0674805	-0.132149	-0.200071	0.0637211	112.287	903.636	-0.064218
SCML4	-0.186961	0	0.541861	0.778352	0.280233	-0.361871	0.239331	-0.442985	0.445132	-0.150432	0.257273	0.447235	0.175616	0.259078	0.490071	38.6122	33.8148	0.184796
EPHA1	0	0	0	0	-0.154663	-0.0922823	-0.0874604	0	-0.110025	-0.0764573	-0.209671	0	0	-0.182869	0	390.04	247.253	-0.0608952
PDGFA	0	0	-0.144944	-0.100007	-0.211838	0.0668537	0.0802383	0.0725463	-0.116204	0.207957	-0.222564	-0.0774565	0	-0.114437	0.0769071	355.794	779.116	-0.0321965
ADAM28	-0.139513	0	0.0689232	0.336077	0.225776	0.0643231	0.413866	-0.368828	0.428624	0.220316	0.363844	0.529238	0.319094	0.269662	0.580756	147.695	109.888	0.22081
CHMP4C	0	0	0.11158	0.0913591	0	0	-0.162131	-0.105499	0	0	0	0.0723096	0	-0.154445	0	619.915	420.2	-0.00978833
EFCAB1	0	-0.0657799	-0.116621	-0.0724009	-0.282607	-0.0857718	0.0904662	0.205924	-0.202348	0.0672558	-0.316791	-0.149834	-0.2409	-0.163468	0	20.1221	89.8481	-0.0888583
FAM167A	0	0	0	0	-0.118755	0.0668077	0.0978206	-0.0823508	0	0.075008	-0.0759958	0	0	-0.0754528	0.101245	144.888	85.7942	-0.000778223
FBXO32	0.0835215	0.114343	0	0.0710023	0	-0.117663	-0.0643216	-0.145569	0	0.0644565	0	0.117028	0.115074	-0.10669	0	1175.46	1863.66	0.00874544
NCALD	0	0	0	0	0	0	0	-0.0864691	0	0.133543	0	0.133194	0	0	0.0991726	776.324	2067.72	0.0186294
CRB2	0	0	0	0.128811	-0.242317	-0.201828	0.115898	0	-0.125123	-0.0773317	-0.27596	-0.0952576	-0.131496	-0.167754	0	12.7696	54.4991	-0.0714905
ROR2	0	0	-0.0952707	0	0	0.184937	0.378284	-0.0640609	0.0634068	0.373874	0	0.095796	0.257795	0.138526	0.245285	480.791	273.095	0.105238
SARDH	-0.163475	-0.149292	0	0	-0.101206	0	0.290745	0.0627964	0	0	0	-0.0854814	-0.0624188	0	0.0747279	142.384	62.876	-0.00890684
WNK2	0	0	0	0	-0.110854	0	-0.0884859	0	-0.0878001	-0.0988135	-0.174251	0	0	-0.201481	0	531.508	829.023	-0.050779
CALML3	-0.0838311	-0.0885288	0	0	-0.256439	-0.0768334	0.0922205	0.199155	-0.194388	0	-0.317435	-0.239133	-0.176766	-0.165691	0	446.564	294.883	-0.087178
GPRIN2	0.0688717	0.102869	0.066047	0.0982978	0	-0.224584	-0.14382	-0.115577	0	-0.17735	-0.0918105	0.0874346	0.100089	-0.208915	0	142.236	176.45	-0.0292298
ANO1	-0.144331	-0.137593	-0.0662288	0	-0.379908	0.0729339	0.196205	0.19553	-0.183355	0.206603	-0.321251	-0.186284	-0.143623	-0.0863023	0.120144	3371.2	5545.19	-0.0571641
BBOX1	0.0692369	0.0932818	0.168935	0.171	0	-0.280667	-0.24309	-0.116509	-0.0915653	-0.143005	-0.21009	0	0	-0.282969	0	139.998	591.067	-0.0576961
CCDC88B	0	0.117543	0.0694419	0.221206	0.343037	-0.20735	0.097123	-0.191163	0.384469	-0.335562	0.232068	0.180513	0	0.168917	0.133567	279.596	178.869	0.0809207
CD3D	-0.145511	0.0760257	0.592033	0.819455	0.431512	-0.408165	0.182491	-0.488599	0.547026	-0.238157	0.379321	0.476384	0.244563	0.307088	0.458885	142.922	63.7341	0.215623
EPS8L2	0	0	-0.095506	-0.0868747	-0.0818876	-0.0948472	-0.10327	0.104504	-0.079326	-0.220685	-0.201462	-0.178261	-0.0975395	-0.185427	-0.13404	1662.4	955.222	-0.0969748
GRIA4	-0.162578	-0.159333	0	0	-0.327443	-0.115866	0.0992974	0.201534	-0.229416	0	-0.378625	-0.186454	-0.230859	-0.197245	0	27.4775	272.334	-0.112466
GYLTL1B	0	0.062722	0	0	0	-0.174345	-0.262535	0	-0.114242	-0.185778	-0.189305	0	0	-0.255016	-0.123024	391.485	249.051	-0.0827682
SYT13	0	0	0	0	-0.101964	0.125814	0.0990339	0	0	0.100601	0	-0.0919855	-0.0969546	0	0	1392.25	46.0159	0.00230302
B4GALNT3	0	0	-0.104636	0	-0.218417	0	0	0	-0.151183	0.0784389	-0.144185	0	0	-0.0701161	0	371.774	115.04	-0.0406732
BTBD11	0	0	0	0.127597	-0.123528	0	0.136651	0	0	0.108604	-0.152694	0	0	-0.0766905	0.138837	107.689	232.071	0.0105851
KRT5	0	0	0.102756	0.117218	-0.0942325	-0.250092	-0.154576	0	-0.138068	-0.153685	-0.254821	0	0	-0.295027	-0.063389	5612.02	15205.6	-0.0789278
KRT81	0.188402	0.206155	0.0885994	0.104339	0.076992	-0.228749	-0.221366	-0.0985213	0	-0.109247	-0.088101	0	0	-0.160342	0	2123.66	318.724	-0.0161225
SCNN1A	-0.179757	-0.233735	-0.20157	-0.208865	-0.229449	0.244051	0.299866	0.139582	-0.144943	0.175734	-0.0790764	-0.146234	0	0	0	2508.71	1413.79	-0.0376264
ST8SIA1	0.105765	0.196726	0.179988	0.308885	0.126157	-0.352963	-0.123185	-0.297305	0.113894	-0.0692608	0	0.346624	0.155259	-0.0869616	0.1149	133.126	265.055	0.0479015
VDR	0	0.0837205	0	0	0	0	0.134913	-0.157792	0	0.257893	0	0.217152	0.261007	0	0.22194	1042.89	760.269	0.0679222
CCNA1	0.120132	0.168893	0.111421	0.150845	0	-0.124825	-0.0763593	-0.228131	0	0.0874159	0	0.169314	0.158243	-0.136296	0.0856538	27.6008	15.1336	0.0324205
KLF5	0.0807161	0.136549	0.190157	0.222214	-0.0756391	-0.307497	-0.239199	-0.140331	-0.0785088	-0.103313	-0.192606	0.0661455	0	-0.282905	0	651.801	1202.95	-0.0482811
PLD4	-0.324409	-0.219247	-0.0824382	0.110223	0	0.120426	0.53339	0	0.218532	0	0.0699236	0.0942787	0	0.236777	0.363238	161.561	86.6172	0.074713
PLEK2	0.0929781	0.0899457	0	0	0	0.138926	0	-0.0696434	0.0772062	0.0913488	0.117613	0.124803	0.264997	0	0.112073	187.305	61.7414	0.0693499
CRABP1	0.146339	0.162309	0.0984647	0.106162	0	-0.241698	-0.247345	-0.115555	0	-0.148739	0	0	0	-0.150129	-0.0888732	852.158	342.704	-0.0319376
GRAMD2	0	0	0	0	0	-0.103116	0	-0.0815437	0	0	-0.0886522	0.115842	0.137674	-0.0819611	0	218.06	396.536	-0.00678383
ST8SIA2	0	0	0	0	-0.111904	0	0	0	-0.0815083	0.284125	-0.137994	0.0649297	0.0657896	-0.147382	0.114284	35.9337	119.232	0.003356
STRA6	0	0.124904	0.143849	0.218559	0	-0.136275	0.121836	-0.0794072	0.100112	0	0	0.109198	0	0.0632262	0.159389	198.209	58.5843	0.055026
FBXL19	0.139774	0.143931	0	0	-0.0705022	-0.117182	-0.10935	0.100611	0	0	-0.162923	0	-0.063654	-0.127511	0	659.499	247.202	-0.0177871
HAS3	0	0.0695236	0	0.0839334	-0.135401	-0.0878414	0	-0.113548	0	0	-0.174865	0.0873758	0	-0.169154	0.105824	154.326	1120	-0.0222768
SCNN1G	0	0	0	0	-0.0630903	-0.066646	0	0	-0.0737999	0	-0.110468	0	-0.22318	-0.157756	0	194.246	109.163	-0.0463294
ABCC3	0	0	-0.144687	-0.0698086	-0.0661045	0.133323	0.18412	0	0.0703877	0.198677	0	0.115566	0.116667	0.0789029	0.173146	623.267	514.971	0.0526794
KRT17	0.0947625	0.111636	0	0	-0.0857946	-0.248299	-0.208267	0	-0.148731	-0.154571	-0.262517	-0.0892195	0	-0.299313	-0.109323	4291.53	9995.78	-0.0933091
PLXDC1	0	0	-0.144182	0	-0.214136	0.182706	0.367499	0	0	0.49012	-0.0909784	0	0.0778295	0.151734	0.294947	624.017	672.991	0.0743692
SLFN13	0	0.0634437	0.160137	0.239461	0	-0.20025	0	-0.234092	0.0726478	0	0	0.181496	0.127369	-0.123782	0.13179	335.423	488.83	0.0278813
SOX9	0	0	0.0645439	0	-0.126275	-0.175422	-0.177449	-0.11267	-0.108143	-0.119805	-0.157991	0	0.0909558	-0.210529	0	2182.11	2704.9	-0.0688522
SP6	0	0.0845501	0.0857196	0.117765	0.153618	0	0	-0.183449	0.157756	0.0656006	0.13792	0.259442	0.25159	0	0.142098	280.943	143.693	0.0848408
ZNF750	0	0	0.0753675	0.0926862	0	0	-0.135496	-0.136499	0	-0.0951299	0	0.0767918	0	-0.156982	0	179.466	221.103	-0.0186174
DSC2	0.149647	0.197207	0.201861	0.237956	0	-0.218641	-0.259644	-0.218102	0	0	-0.0715904	0.231477	0.149052	-0.227156	0.0777081	1792.37	2004.21	0.0166516
DSC3	0	0.0781463	0.142537	0.164976	-0.123535	-0.219986	-0.13094	0	-0.135355	0	-0.224188	0	0	-0.28699	0	651.063	1225.77	-0.0490222
DSG1	0	0	0.0651939	0.113011	-0.172636	-0.171371	-0.0951527	0	-0.127982	-0.0675022	-0.237499	0	-0.0933028	-0.237289	0	220.988	197.343	-0.068302
GRP	0	0	-0.196254	-0.203606	-0.241188	0.191907	0.216779	0.215004	-0.135856	0.347291	-0.136099	-0.164528	0	0	0	109.022	80.7569	-0.00710333
SERPINB5	0.117986	0.13499	0.0682505	0.0755928	-0.121704	-0.23419	-0.247217	-0.0743876	-0.151291	-0.0646684	-0.224783	0	0	-0.326646	-0.0791063	672.063	1018.13	-0.0751449
DMKN	0	-0.0960234	-0.125557	-0.145833	-0.184851	0	-0.0857879	0.155754	-0.163372	-0.132965	-0.229994	-0.195351	-0.135484	-0.148918	-0.149168	652.044	359.318	-0.10917
FBN3	0.146726	0.178117	0.0994549	0.121907	0	-0.266467	-0.230965	0	0	-0.166791	-0.14901	0	0	-0.218891	-0.0702141	61.4294	13.1254	-0.0370756
HSH2D	-0.0972177	0	0	0.110588	0.171622	0	0.244587	-0.183718	0.162812	-0.125063	0.213061	0	0	0.134242	0.123714	400.318	59.3877	0.0503085
PODNL1	0.0928582	0.108306	-0.172845	-0.104397	-0.0747419	0.102768	0.186875	0	0	0.371661	0	0.0691233	0.14585	0.0794706	0.16581	228.18	117.222	0.0647159
SH2D3A	0	0	-0.0817832	0	-0.127	-0.0851707	0	0	-0.0839638	-0.149634	-0.171593	-0.0950764	0	-0.115103	0	318.871	216.051	-0.0606216
THEG	0	0	0	0	-0.0999432	-0.0732193	-0.0941199	0	-0.12563	0	-0.179215	-0.0829813	-0.12177	-0.144218	0	5.7432	3.14527	-0.0614064
EYA2	0.0831684	0.107632	0.0782269	0.111811	0	-0.138648	0	-0.0806025	0	0.0981709	-0.0870788	0.074054	0	-0.110785	0.0666506	412.278	608.102	0.0135066
FERMT1	0.0972998	0.123293	0.126228	0.140863	0	-0.214954	-0.207898	-0.137346	0	-0.0752103	-0.128321	0.0822064	0	-0.257425	0	119.826	167.858	-0.0300843
PAK7	-0.132518	-0.127113	0	0	-0.308938	-0.136634	0.0715338	0.141901	-0.226287	0	-0.363101	-0.190446	-0.201493	-0.247088	0	10.0391	90.0466	-0.114679
PTPRT	-0.18685	-0.208459	-0.234709	-0.193678	-0.354357	0.230357	0.389799	0.26436	-0.171728	0.23694	-0.17967	-0.174719	-0.063782	0	0.104663	1168.4	707.233	-0.0361222
B3GALT5	0	0	0.1296	0.194773	-0.108601	0	0.15506	-0.155996	0	0.106499	-0.0638467	0.123114	0	0	0.208526	61.1399	89.3844	0.0392752
RIPK4	0.164581	0.194781	0.15313	0.171718	0	-0.219085	-0.250186	-0.151161	0	-0.08393	-0.106027	0.126719	0.067313	-0.232136	0	318.899	552.996	-0.0109521
DERL3	0	0.155494	0.183345	0.350799	0.271914	-0.233863	0.0808435	-0.280312	0.3169	0	0.242718	0.297033	0.181241	0.147677	0.243771	401.322	189.106	0.130504
SULT4A1	0.0888326	0.07465	0	0	-0.0629612	-0.117466	-0.260144	0	-0.117579	0	-0.147642	0	-0.0875045	-0.234504	-0.121444	31.3653	8.78864	-0.0657175
NUP62CL	-0.117368	-0.135948	-0.0877813	-0.0792901	-0.14138	0.170702	0.105232	0	-0.0747441	0.085491	-0.0627337	0	0	-0.0643454	0.0855348	41.4835	22.4439	-0.0211088

## Sheet: Neutrophil
gene	Neutrophil_CIBERSORT	Neutrophil_CIBERSORT-ABS	Neutrophil_MCPCOUNTER	Neutrophil_QUANTISEQ	Neutrophil_TIMER	Neutrophil_XCELL	avg_expression_in_tumor_samples	avg_expression_in_normal_samples	avg_correlation
AK5	-0.0858543	-0.0896577	0.279697	0.0970081	0	0	282.047	1332.72	0.0335321
C1orf106	0.064959	0.0746142	-0.354598	0.183982	0.270023	0.066696	510.784	142.079	0.0509461
CD2	-0.110218	-0.0849527	-0.156392	0	0.560934	0	365.369	182.376	0.0348952
CITED4	0	0	-0.119053	0.0675889	0	0	1117.91	742.186	-0.00857739
CLDN19	-0.148325	-0.145284	0.208416	0	-0.0783863	0	17.1062	175.619	-0.0272632
COL8A2	0	0	0.153219	0	0.134438	0	1488.32	929.627	0.0479429
FHAD1	0	0	0.223796	0	0.193259	0	47.2217	21.5504	0.0695092
KCNA3	0	0	0.103438	0.12178	0.55252	0	34.2488	38.6572	0.129623
LAD1	0	0	-0.226491	0.179135	0.183432	0	1458.72	541.034	0.0226793
LRRN2	0	0	0.194241	0	-0.088756	0	666.747	208.267	0.0175809
RUNX3	-0.0653959	0	-0.179646	0.219584	0.637507	0.067384	446.225	416.988	0.113239
S100A14	0.0668628	0.0648295	-0.0913419	-0.0939916	-0.123215	0	4601.75	578.094	-0.0294759
SFN	0	0	-0.125399	0.0637567	0	0	1431.44	617.397	-0.0102737
SLC35F3	-0.116582	-0.117236	0	0.114789	0.105218	0	64.1293	144.745	-0.00230189
TRIM17	0	0	0.0780259	0.0867861	0	0	71.6133	38.81	0.0274687
BCL11A	-0.103531	-0.0927037	-0.284147	0.22153	0.364613	0.0670536	166.637	209.041	0.0288024
CD8B	-0.146996	-0.129126	-0.205239	0	0.437663	0	91.9676	54.0032	-0.0072831
EPCAM	0	0	-0.104488	0.0810063	0.107654	0	5070.62	1840.26	0.0140286
FAM110C	0	0	0.363413	0	-0.135712	0	20.9918	10.7124	0.0379502
KRTCAP3	0	0	0	0	-0.0851985	0	423.048	201.576	-0.0141998
LY75	0	0	0.122835	0.253567	0.523048	0	584.196	1425.82	0.149908
LYPD6B	0	0	0.318288	-0.135876	-0.184562	0	319.895	162.976	-0.000358347
SDC1	0.0994594	0.102823	-0.13607	0.0931901	0.113639	0	8250.79	1947.67	0.0455071
ST6GAL2	0	0	0.218916	0	0.153961	0	251.525	116.708	0.0621461
WNT10A	-0.128861	-0.110876	-0.244337	0	0.446243	0	46.0335	26.0884	-0.00630535
CLDN16	0	0	0	0.242464	0.367998	0	3.31339	2.37003	0.101744
COL7A1	0	0	0.10574	-0.0628805	0	0	418.75	506.658	0.00714332
CXCR6	-0.0735269	0	-0.11038	0.0898838	0.632077	0	94.5711	64.5798	0.0896757
ESYT3	0	0	-0.178876	0.263192	0.322105	0	29.1807	49.8982	0.0677368
KCNH8	-0.10198	-0.0954319	0	0.11428	0.177427	0	16.9886	72.15	0.0157159
MST1R	0	0	0.263068	0.0646263	0	0	430.206	147.906	0.0546157
OXTR	-0.0704573	-0.0682723	0.183228	0	-0.0622038	0	338.362	4866.51	-0.00295083
PLCH1	0	0	-0.262217	0.173811	0.267474	0	223.202	169.563	0.0298446
RTP4	0	0	-0.100504	0.105488	0.413328	0	226.238	140.679	0.0697187
TP63	0	0	0.218924	0.0721399	0	0	332.331	1929.09	0.0485107
DAPP1	0.0714579	0.0849045	0.0633889	0.311545	0.55555	0	307.464	186.994	0.181141
KIT	-0.0845865	-0.0742686	0	0.215061	0.268576	0	789.068	6886.19	0.0541303
PROM1	0	0	-0.20908	0.273585	0.306362	0	1562.45	2478.71	0.0618111
FGF1	0	0	0.216707	0.0997648	0.117646	0	295.606	1234.7	0.0723531
GABRP	-0.0818562	-0.0737198	-0.155235	0.242263	0.276833	0	3368.27	6419.14	0.0347142
PLEKHG4B	-0.0632868	0	0	0.123706	0.174226	0	366.255	289.782	0.0391076
SLC12A2	0	0	0.38255	0.0882215	0	0	3123.3	4058.35	0.0784619
C4A	0	0	0.28309	-0.0829436	-0.173087	0	32011.8	11683.3	0.00450988
DST	0	0	0.359054	0.22452	0.145474	0	4128.52	22564.9	0.121508
RUNX2	0.124372	0.129011	0.131869	0.0887858	0.276369	0	446.735	182.53	0.125068
SAMD5	-0.0727985	-0.0711199	0.15213	0.133421	0.127094	0	112.287	903.636	0.0447878
SCML4	-0.148948	-0.125134	-0.0653376	0	0.467813	0	38.6122	33.8148	0.0213989
EPHA1	0	0	0.110714	0.127824	0	0	390.04	247.253	0.0397563
PDGFA	0	0	0.168876	0.121944	0	0	355.794	779.116	0.04847
ADAM28	0	0.0624513	0.216947	0.069174	0.517847	0	147.695	109.888	0.144403
CHMP4C	0.0795952	0.0820166	0	0.0752588	0.176625	0	619.915	420.2	0.0689159
EFCAB1	-0.0648277	-0.0673554	0	0	0	0	20.1221	89.8481	-0.0220305
FAM167A	0	0	0.280546	0	0.0783758	0	144.888	85.7942	0.0598203
FBXO32	0	0	-0.145225	0.143974	0.231569	0	1175.46	1863.66	0.0383864
NCALD	0	0	0	0.196028	0.207035	0.0763581	776.324	2067.72	0.0799035
CRB2	-0.132259	-0.128502	0.118781	0	0.0902308	0	12.7696	54.4991	-0.00862493
ROR2	0.0697354	0.0721496	0.177638	0	0.100321	0	480.791	273.095	0.069974
SARDH	0	0	0.0971493	-0.120529	-0.08626	0	142.384	62.876	-0.0182733
WNK2	0	0	0.155887	0.180285	0	0	531.508	829.023	0.0560288
CALML3	-0.110014	-0.108523	0.0799736	0	-0.139871	0	446.564	294.883	-0.0464058
GPRIN2	0	0	-0.137594	0.305454	0.207329	0	142.236	176.45	0.0625315
ANO1	0	0	0.281946	0	-0.0839363	0	3371.2	5545.19	0.0330016
BBOX1	0	0	-0.106182	0.277231	0.258618	0.0646857	139.998	591.067	0.0823921
CCDC88B	-0.0962198	-0.0886178	-0.151099	-0.0952419	0.114618	0	279.596	178.869	-0.05276
CD3D	-0.141621	-0.117777	-0.204417	0	0.499822	0	142.922	63.7341	0.00600129
EPS8L2	0	0	0.0837338	0	-0.148678	0	1662.4	955.222	-0.0108241
GRIA4	-0.145382	-0.143766	0.150288	0	-0.0755822	0	27.4775	272.334	-0.0357404
GYLTL1B	0	0	-0.106021	0.11356	0.0866259	0	391.485	249.051	0.0156942
SYT13	0	0	0.140418	-0.117658	0	0	1392.25	46.0159	0.00379334
B4GALNT3	0	0	0.226474	0.144965	0.0742465	0	371.774	115.04	0.0742808
BTBD11	-0.0819475	-0.0772964	0.150415	0.110994	0.118573	0.0622179	107.689	232.071	0.0471593
KRT5	-0.0821872	-0.0752837	0	0.162653	0.157305	0.0884401	5612.02	15205.6	0.0418212
KRT81	0	0	-0.25831	0.10028	0.166807	0	2123.66	318.724	0.00146288
SCNN1A	0	0	0.366916	0	-0.227927	0	2508.71	1413.79	0.0231649
ST8SIA1	0	0	-0.226449	0.246763	0.482022	0	133.126	265.055	0.0837226
VDR	0	0	0.17307	0.110024	0.242887	0	1042.89	760.269	0.0876636
CCNA1	0.0741993	0.0796889	-0.0858396	0.153835	0.338678	0.105566	27.6008	15.1336	0.111021
KLF5	-0.0633013	0	0	0.262388	0.271239	0	651.801	1202.95	0.0783877
PLD4	-0.0814618	-0.0788396	0.204607	0	0.0829076	0	161.561	86.6172	0.0212022
PLEK2	0.0779199	0.0835464	0.127914	0	0.0819278	0	187.305	61.7414	0.0618847
CRABP1	0	0	-0.331645	0.134591	0.170022	0	852.158	342.704	-0.00450545
GRAMD2	0	0	0	0.248765	0.155956	0.0648381	218.06	396.536	0.0782598
ST8SIA2	0	0	0	0.084761	0.160446	0	35.9337	119.232	0.0408679
STRA6	0	0	0	0	0.128017	0	198.209	58.5843	0.0213361
FBXL19	0	0	0	-0.0712417	0	0	659.499	247.202	-0.0118736
HAS3	0	0	0.194585	0.173347	0.202207	0.100144	154.326	1120	0.111714
SCNN1G	-0.080195	-0.0783163	0.0636391	-0.069336	0	0	194.246	109.163	-0.027368
ABCC3	0.0634774	0.0649884	0.168157	0	0.0623232	0	623.267	514.971	0.0598243
KRT17	-0.0762787	-0.0724171	-0.116376	0.14855	0.115854	0.0707851	4291.53	9995.78	0.0116862
PLXDC1	0	0	0.326344	0.0692668	0.0926544	0	624.017	672.991	0.0813775
SLFN13	0	0	0	0.181574	0.287742	0	335.423	488.83	0.0782194
SOX9	0	0	0.0781163	0.267826	0.201662	0	2182.11	2704.9	0.0912674
SP6	0.0998042	0.106292	-0.0989621	0.098871	0.187208	0	280.943	143.693	0.0655356
ZNF750	0	0	0	0.29365	0.127971	0	179.466	221.103	0.0702702
DSC2	0	0	0	0.268258	0.414678	0	1792.37	2004.21	0.113823
DSC3	0	0	0	0.201072	0.243476	0.0660538	651.063	1225.77	0.0851003
DSG1	-0.0754558	-0.0699292	0	0.175621	0.193005	0	220.988	197.343	0.0372068
GRP	0	0	0.155989	-0.0678819	-0.125099	-0.0834518	109.022	80.7569	-0.0200739
SERPINB5	0	0	0	0.22636	0.278826	0.0791756	672.063	1018.13	0.0973937
DMKN	0	0	0	0.0973101	-0.143828	0	652.044	359.318	-0.00775299
FBN3	0	0	-0.18026	0.126619	0.138306	0	61.4294	13.1254	0.014111
HSH2D	0	0	0.159433	-0.144467	0	0	400.318	59.3877	0.0024942
PODNL1	0	0	0.0803485	0	0.083334	0	228.18	117.222	0.0272804
SH2D3A	0	0	0.123656	0	0	0	318.871	216.051	0.0206094
THEG	0	0	-0.104338	-0.0647271	0	0	5.7432	3.14527	-0.0281776
EYA2	0	0	0	0.0855219	0.18851	0	412.278	608.102	0.045672
FERMT1	0	0	-0.12616	0.228162	0.279349	0	119.826	167.858	0.0635584
PAK7	-0.129932	-0.12599	0.123233	0	0	0	10.0391	90.0466	-0.0221148
PTPRT	0	0	0.444447	0	-0.179038	0	1168.4	707.233	0.0442348
B3GALT5	0	0	0.175756	0.0730376	0.172846	0	61.1399	89.3844	0.0702732
RIPK4	0	0	-0.135213	0.188511	0.214282	0	318.899	552.996	0.0445966
DERL3	0	0	-0.158058	0	0.283037	0	401.322	189.106	0.0208298
SULT4A1	0	0	-0.0929089	0	0.0654354	0	31.3653	8.78864	-0.00457891
NUP62CL	0.0622787	0.065695	0.32774	0	0	0	41.4835	22.4439	0.0759523

## Sheet: CD4+ T cell
gene	T cell CD4+ (non-regulatory)_QUANTISEQ	T cell CD4+ memory activated_CIBERSORT	T cell CD4+ memory activated_CIBERSORT-ABS	T cell CD4+ memory_XCELL	T cell CD4+ naive_XCELL	T cell CD4+ Th1_XCELL	T cell CD4+ Th2_XCELL	T cell CD4+ central memory_XCELL	T cell CD4+ effector memory_XCELL	T cell CD4+ memory resting_CIBERSORT-ABS	T cell CD4+_EPIC	T cell CD4+_TIMER	T cell CD4+ (non-regulatory)_XCELL	T cell CD4+ memory resting_CIBERSORT	T cell CD4+ naive_CIBERSORT	T cell CD4+ naive_CIBERSORT-ABS	avg_expression_in_tumor_samples	avg_expression_in_normal_samples	avg_correlation
AK5	0.172845	-0.215674	-0.215785	-0.231878	-0.092574	-0.313238	-0.423401	0	0	0	0	0	0	0	0	0	282.047	1332.72	-0.0824816
C1orf106	-0.30539	0.210141	0.209083	0.189151	0	0.105288	0.516483	-0.128863	-0.0904748	0.0974206	-0.130257	0.0715276	0	0	0	0	510.784	142.079	0.046507
CD2	0	0.386206	0.390973	0.534902	0.334993	0.0660764	0.406715	0	0.378615	0.641932	0.176835	0.407759	0.0836039	0.330233	-0.0934205	-0.0930262	365.369	182.376	0.247025
CITED4	0.0728619	-0.11201	-0.113175	-0.213183	0	0	-0.246016	0.0795467	-0.0628739	-0.0984186	-0.136385	0.24456	0	-0.114169	0	0	1117.91	742.186	-0.0437039
CLDN19	0.0920342	-0.161544	-0.16048	-0.172644	0	-0.272052	-0.277868	0	0	0.182221	0.11314	0	-0.0958874	0.169499	0	0	17.1062	175.619	-0.0364739
COL8A2	0.208867	-0.234408	-0.233396	-0.136849	-0.0649238	-0.409552	-0.28336	0	0	0.090463	0	-0.135382	0	0	0	0	1488.32	929.627	-0.0749088
FHAD1	0.170278	-0.0932573	-0.0905779	0	0	-0.307942	-0.152008	0	0.074968	0.127498	0	-0.0646198	0	0	0	0	47.2217	21.5504	-0.0209788
KCNA3	0	0.271504	0.278415	0.508673	0.280922	-0.256739	0.288874	0	0.241167	0.649558	0.361653	0.241167	0.0912128	0.376875	0	0	34.2488	38.6572	0.20833
LAD1	-0.317005	0.123074	0.122362	0.0842163	0	0.140972	0.383199	-0.0684651	-0.0751949	0	-0.127956	0.126876	0	0	0	0	1458.72	541.034	0.0245049
LRRN2	0.21159	-0.210873	-0.207958	-0.205724	0	-0.126829	-0.29059	0	-0.0921236	-0.0757339	0.101909	0.0805231	0	0	0	0	666.747	208.267	-0.0509881
RUNX3	-0.194341	0.299742	0.304828	0.347737	0.293019	0	0.373234	0	0.20264	0.431359	0.104244	0.390133	0.0671429	0.138418	0	0	446.225	416.988	0.172385
S100A14	0.0915736	0	0	-0.0763728	0	0.0974538	0	0	0	-0.0966854	0	0	0	0	0	0	4601.75	578.094	0.000998074
SFN	-0.139153	0	0	-0.137884	-0.0627838	0.279552	0.107467	0	-0.0938895	-0.149838	-0.195063	0.0731637	0	-0.166154	0	0	1431.44	617.397	-0.0302864
SLC35F3	-0.0676805	0	0	-0.073762	0	-0.105199	0	0	-0.110047	0.0697464	0.0728109	0.0777422	0	0	0	0	64.1293	144.745	-0.00852432
TRIM17	0	0	0	-0.134363	0	-0.075458	-0.1751	0.152824	0	0	0	0.208266	0	0	0	0	71.6133	38.81	-0.00148939
BCL11A	-0.299343	0.233092	0.234543	0.163701	0.137749	0.0876372	0.381447	-0.06223	-0.076491	0.2233	0	0.309261	0	0.0805285	0	0	166.637	209.041	0.0883247
CD8B	-0.146402	0.322476	0.326335	0.371247	0.290707	0.124512	0.308111	0	0.294469	0.474912	0.0780778	0.428616	0.0724466	0.206655	-0.078429	-0.0780045	91.9676	54.0032	0.187233
EPCAM	-0.183299	0.116021	0.112234	0.230569	-0.121609	0	0.463375	-0.219116	-0.177772	0	0.064371	-0.104564	0	0	0	0	5070.62	1840.26	0.0112631
FAM110C	0.109649	-0.2137	-0.2128	-0.212227	-0.0984143	-0.15552	-0.366021	0.235499	0.142716	0	0.251179	-0.0884629	0	0	0	0	20.9918	10.7124	-0.0380064
KRTCAP3	-0.132079	0	0	-0.0655952	-0.0654674	0.21312	0.0920881	0.0691972	-0.0935336	-0.165827	-0.0780394	0.170728	0	-0.129001	0	0	423.048	201.576	-0.0115256
LY75	-0.0723415	0.194292	0.200145	0.34004	0.146294	-0.329393	0.212301	-0.0908964	0	0.361593	0.319437	0.222773	0	0.190793	0	0	584.196	1425.82	0.10594
LYPD6B	0.188562	-0.166356	-0.166612	-0.0912179	0	-0.181106	-0.352471	0.0863567	0	0	0.174056	-0.0826966	0	0	0	0	319.895	162.976	-0.0369677
SDC1	0	-0.0652272	-0.0667329	-0.11841	-0.063065	-0.0668433	0.08613	-0.119718	0	0	-0.24443	-0.11896	-0.0635095	0	0	0	8250.79	1947.67	-0.0525479
ST6GAL2	0.242552	-0.197246	-0.197526	0	-0.0849005	-0.488139	-0.153018	-0.152788	0	0.122904	0	-0.216662	-0.0648426	0.131551	0	0	251.525	116.708	-0.0661322
WNT10A	-0.197312	0.236122	0.241048	0.278784	0.271782	0.135257	0.318175	0	0.268964	0.420389	0	0.461994	0.0694278	0.158701	0	0	46.0335	26.0884	0.166458
CLDN16	-0.131603	0.121583	0.124743	0.179605	0.0761792	-0.203618	0.225343	-0.100401	-0.0810887	0.259465	0.101728	0.14676	0	0.154283	0	0	3.31339	2.37003	0.0545612
COL7A1	0	-0.192083	-0.194243	-0.307819	0	-0.0843703	-0.269972	0.194898	0	0	-0.133703	0	-0.120333	-0.0864816	0	0	418.75	506.658	-0.0746318
CXCR6	-0.137002	0.418985	0.42213	0.543132	0.281916	0	0.457914	0	0.318394	0.608887	0.1778	0.301977	0.0851138	0.29021	-0.0903101	-0.0899246	94.5711	64.5798	0.224326
ESYT3	-0.26212	0.12849	0.127534	0.119616	0	0	0.32092	-0.103058	-0.172804	0.0796929	-0.067202	0.132195	0	0	0	0	29.1807	49.8982	0.018954
KCNH8	-0.114245	0	0	0	0.0979496	-0.164608	0.0743715	0	-0.0770633	0.22837	0.157302	0.233329	0	0.144772	0	0	16.9886	72.15	0.0362612
MST1R	0.190719	-0.0893981	-0.0903803	-0.0960598	-0.0925938	0	-0.214167	0.108857	0	-0.0757042	0.0982771	0.0723706	0	-0.0969944	0	0	430.206	147.906	-0.0178171
OXTR	0.11087	-0.123558	-0.12433	-0.0945375	-0.113011	-0.23937	-0.18119	0	-0.134698	0.0927487	0.123362	0	0	0.116878	0	0	338.362	4866.51	-0.0354271
PLCH1	-0.228958	0.249604	0.249512	0.246348	0	0.0655399	0.510932	-0.198079	-0.161191	0.121872	0	0	0	0	0	0	223.202	169.563	0.0534737
RTP4	-0.0641208	0.219592	0.223399	0.227824	0.105147	0.105261	0.254456	-0.0746772	0.0810135	0.169806	0	0.242396	0	0	-0.0622419	0	226.238	140.679	0.0892409
TP63	0.0821237	-0.069038	-0.0687538	-0.0850624	0	-0.280019	-0.182005	0	-0.0674012	0.189436	0.119211	0	0	0.178815	0	0	332.331	1929.09	-0.0114184
DAPP1	0	0.211242	0.216749	0.341216	0.183146	-0.18486	0.279195	-0.116019	0	0.323155	0.304292	0.264202	0.122703	0.138692	0	0	307.464	186.994	0.130232
KIT	-0.0806708	0	0	0.0632477	0	-0.302171	0	-0.0929185	-0.124646	0.285622	0.0828073	0.126198	0	0.214852	0	0	789.068	6886.19	0.0107701
PROM1	-0.147581	0.0959103	0.0964945	0	0	-0.0650864	0.257114	-0.129001	-0.171338	0.15922	-0.0675083	0.196377	0	0.0704523	0	0	1562.45	2478.71	0.0184408
FGF1	0.179293	-0.244064	-0.242143	-0.128095	-0.117991	-0.49852	-0.260873	-0.0865233	-0.0776127	0.122878	0	-0.0925469	-0.066132	0.100326	0	0	295.606	1234.7	-0.0882502
GABRP	-0.272827	0.0878856	0.087982	0	0	0	0.253682	-0.0866577	-0.180531	0.119871	0	0.212391	0	0	0	0	3368.27	6419.14	0.0138623
PLEKHG4B	-0.177567	0	0	0	0	0	0.102597	0	-0.136014	0	0	0.146979	0	0	0	0	366.255	289.782	-0.00400029
SLC12A2	0.145859	-0.17895	-0.178541	0	-0.0680469	-0.447329	-0.142998	-0.126095	-0.0880974	0.153871	0.300434	-0.190515	0	0.203008	0	0	3123.3	4058.35	-0.0385875
C4A	0.378157	-0.207683	-0.206255	-0.219795	0	-0.150081	-0.508092	0.0695361	0.108271	0	0.0751729	-0.104923	0	0	0	0	32011.8	11683.3	-0.0478557
DST	0.0634015	-0.169997	-0.170849	0	0	-0.494379	-0.188834	0	-0.0683714	0.130131	0.219945	0	0	0.112527	0	0	4128.52	22564.9	-0.0354016
RUNX2	0.198618	-0.0933454	-0.0911406	0	0	-0.425104	-0.094013	-0.149244	0	0.133219	0	-0.132219	0	0.0769921	0	0	446.735	182.53	-0.0360149
SAMD5	0	-0.0916868	-0.0901751	-0.0627371	0	-0.358969	-0.141719	0	-0.0696503	0.200917	0.122883	0.0639696	0	0.183511	0	0	112.287	903.636	-0.0152286
SCML4	0	0.309241	0.314093	0.445809	0.336945	0	0.282837	0.0645358	0.366576	0.6461	0.235655	0.417182	0.0739126	0.36022	-0.0742061	-0.0737926	38.6122	33.8148	0.231569
EPHA1	0	0	0	-0.0638585	0	0	-0.093559	0.16767	0	0	0.163335	0.12213	0	0	0	0	390.04	247.253	0.0184823
PDGFA	0	-0.167469	-0.16859	-0.203716	-0.0662355	-0.275939	-0.261062	0	0	0	0	0	-0.076589	0	0	0	355.794	779.116	-0.0762251
ADAM28	0	0.170272	0.177859	0.364302	0.21878	-0.301552	0	0	0.212066	0.395358	0.36329	0.171778	0.106109	0.191704	0	0	147.695	109.888	0.129373
CHMP4C	-0.213868	0.107621	0.107252	0.230998	0	-0.109652	0.298517	-0.0697178	-0.22712	0	0.14662	0	0	0	-0.0703185	-0.0700414	619.915	420.2	0.00814316
EFCAB1	0	-0.178185	-0.178426	-0.221427	0	-0.188996	-0.246605	0	0	0.0632537	0	0	-0.0671692	0	0	0	20.1221	89.8481	-0.0635972
FAM167A	0.0668337	-0.0770648	-0.074872	0	0	-0.227937	-0.084057	0	0	0.121511	0.247266	0	0	0.119462	0	0	144.888	85.7942	0.00569635
FBXO32	-0.0799506	0	0	0	0	-0.142126	0	-0.0662775	-0.148924	0.0660028	0	0.0831615	0	0	0	0	1175.46	1863.66	-0.0180071
NCALD	-0.0945212	0	0	0	0	-0.18773	0	-0.0739307	-0.149118	0.0929238	0	0	0	0	0	0	776.324	2067.72	-0.0257736
CRB2	0.0719767	-0.0642098	0	0	0.0677645	-0.176769	-0.169878	0.121955	0	0.208412	0.204809	0.216154	0	0.13942	0	0	12.7696	54.4991	0.0387271
ROR2	0.24443	-0.147794	-0.147351	-0.0798723	0	-0.280326	-0.259464	0	0	0.0715919	0	-0.102117	0	0	0	0	480.791	273.095	-0.0438063
SARDH	0.193394	-0.0661258	-0.063418	-0.0746433	0	0	-0.259627	0.114287	0.133185	0.0933057	0.104902	0.115937	0	0.100798	0	0	142.384	62.876	0.0244997
WNK2	-0.0638355	-0.101118	-0.100164	-0.129874	0	0	-0.0848755	0	-0.0921912	0	0.0719739	0.184424	0	0	0	0	531.508	829.023	-0.0197288
CALML3	0	-0.159303	-0.160146	-0.241621	0	-0.0937296	-0.266301	0	0	0	0	0	-0.0999418	0	0	0	446.564	294.883	-0.0638152
GPRIN2	-0.154884	0	0	0	0	0	0.0811505	0	-0.141151	0	0	0.276455	0	0	0	0	142.236	176.45	0.00384818
ANO1	0.119085	-0.192886	-0.190879	-0.0795915	0	-0.338449	-0.209286	0	-0.0674745	0.137118	0.187198	-0.070905	-0.0625224	0.147017	0	0	3371.2	5545.19	-0.0388485
BBOX1	0.119085	-0.192886	-0.190879	-0.0795915	0	-0.338449	-0.209286	0	-0.0674745	0.137118	0.187198	-0.070905	-0.0625224	0.147017	0	0	139.998	591.067	-0.0388485
CCDC88B	0	0.0743975	0.0796468	0	0.233384	0.393558	-0.0868212	0.325878	0.417329	0.0731998	-0.0917019	0.445109	0	-0.120357	0	0	279.596	178.869	0.108976
CD3D	0	0.36012	0.364497	0.461303	0.340449	0.147152	0.355763	0	0.418574	0.596134	0.105043	0.440351	0.0788198	0.288176	-0.0728322	-0.0723968	142.922	63.7341	0.238197
EPS8L2	0	-0.157281	-0.158718	-0.260146	0	0.149634	-0.228217	0.347041	0.121838	-0.0952014	0	0.222141	-0.0724535	-0.106389	0	0	1662.4	955.222	-0.0148596
GRIA4	0.070303	-0.131314	-0.131738	-0.115102	0	-0.2219	-0.226733	0	0	0.167403	0.0709243	0	0	0.160827	0	0	27.4775	272.334	-0.0223331
GYLTL1B	-0.18527	0	0	0	0	0.0757521	0.12136	0	-0.134915	0	0	0.189133	0	0	0	0	391.485	249.051	0.00412876
SYT13	0.167951	-0.086436	-0.0862508	0	0	-0.0927137	-0.0864667	-0.0660901	0	0	0.179834	-0.0798788	0	0	0	0	1392.25	46.0159	-0.00937821
B4GALNT3	0	-0.117598	-0.118553	-0.0920944	0	-0.240565	-0.173286	0	-0.078371	0	0.207088	0.0833372	0	0	0	0	371.774	115.04	-0.0331276
BTBD11	0.0757072	0	0	0	0	-0.28718	0	0	0	0.188584	0.112635	-0.0702786	0	0.153931	0	0	107.689	232.071	0.0108374
KRT5	-0.193008	0	0	-0.0807979	0	0	0.0761598	0	-0.117709	0.0963991	-0.0797527	0.147024	0	0	0	0	5612.02	15205.6	-0.00948029
KRT81	-0.214393	0	0	-0.0940296	0	0.0887946	0.148625	0	-0.0847458	0	-0.141147	0.106842	0	-0.0623385	0	0	2123.66	318.724	-0.0157745
SCNN1A	0.333563	-0.218595	-0.218958	-0.160636	-0.118826	-0.291666	-0.440504	0.0728867	0	0	0.203471	-0.172266	0	0.0657065	0	0	2508.71	1413.79	-0.0591139
ST8SIA1	-0.222863	0.182035	0.186018	0.20393	0.183947	0	0.323608	-0.0783496	0	0.264646	0	0.280063	0	0.105316	0	0	133.126	265.055	0.0892719
VDR	0.11175	0	0	0.0931666	0	-0.258451	0	-0.101378	0	0.127709	0.136227	0	0	0.0806182	0	0	1042.89	760.269	0.0118526
CCNA1	-0.146137	0.0872768	0.087761	0.0653489	0	-0.129878	0.20533	-0.102117	-0.133774	0.125639	0	0	0	0	0	0	27.6008	15.1336	0.0037156
KLF5	-0.243469	0.120722	0.121529	0.097537	0	-0.135358	0.266607	-0.0823978	-0.137163	0.216611	0.103479	0.130765	0	0.151315	0	0	651.801	1202.95	0.0381361
PLD4	0.210943	-0.154151	-0.14543	-0.0955622	0.179237	-0.163441	-0.427512	0.221045	0.34874	0.28008	0.151483	0.296875	0	0.160581	0	0	161.561	86.6172	0.0539305
PLEK2	0.125355	-0.0736825	-0.0755203	0	0	0	0	-0.0775096	0	0	0	0	0	0	0	0	187.305	61.7414	-0.00633483
CRABP1	-0.230701	0.0989705	0.0991429	0	0	0.105649	0.227205	-0.0668117	-0.11008	0	-0.123012	0.171922	0	0	0	0	852.158	342.704	0.0107678
GRAMD2	0	0	0	-0.0869115	-0.0762713	-0.126405	0	0	-0.0843916	0.0826805	-0.0719542	0	0	0	0	0	218.06	396.536	-0.0227033
ST8SIA2	0	-0.0721581	-0.0718592	-0.0746872	0	-0.236226	0	-0.141075	-0.108325	0.106395	0	-0.150727	0	0.0853734	0	0	35.9337	119.232	-0.0414555
STRA6	0	0	0	0	0.0815787	0	0	0	0.101328	0.193729	0	0.0924506	0	0.112085	0	0	198.209	58.5843	0.0363232
FBXL19	0	-0.100622	-0.102781	-0.210883	0	0.233909	-0.0874817	0.227518	0.0902721	0	0	0.18245	0	-0.105403	0	0	659.499	247.202	0.0079361
HAS3	0	0	0	0	0	-0.20986	0	0	-0.118688	0.137503	0.130977	0	0	0.0817567	0	0	154.326	1120	0.00135552
SCNN1G	0	0	0	0	-0.0650366	0	0	0	-0.0988657	0	0	0	0	0	0	0	194.246	109.163	-0.0102439
ABCC3	0.15007	-0.102694	-0.10171	0	0	-0.199817	-0.217753	0	0.0647669	0.0639315	0.098284	-0.108054	0	0	0	0	623.267	514.971	-0.022061
KRT17	-0.182378	0	0	-0.162178	0	0	0	0	-0.124292	0	-0.137586	0.132529	-0.0626237	0	0	0	4291.53	9995.78	-0.0335331
PLXDC1	0.282802	-0.263635	-0.26203	-0.135541	0	-0.461566	-0.327865	0	0.0874749	0.187672	0	-0.0805144	-0.101374	0.153251	0	0	624.017	672.991	-0.0575829
SLFN13	-0.0747015	0.0887989	0.0921489	0.137513	0.111808	-0.1333	0.159708	0	0	0.205816	0.0974232	0.150253	0	0.0995295	0	0	335.423	488.83	0.0584373
SOX9	-0.10748	0	0	0	0	-0.0918236	0.0912477	0	-0.160896	0	0.0676528	0.129295	0	0	0	0	2182.11	2704.9	-0.00450022
SP6	0	0.0846117	0.0851735	0	0.0731886	0	0.0653071	-0.0858611	0	0.0715021	-0.0641453	0	0	0	0	0	280.943	143.693	0.014361
ZNF750	0	0.0846117	0.0851735	0	0.0731886	0	0.0653071	-0.0858611	0	0.0715021	-0.0641453	0	0	0	0	0	179.466	221.103	0.014361
DSC2	-0.240875	0.150485	0.151715	0.223083	0	-0.144997	0.424535	-0.18313	-0.199043	0.178131	0	0.0778829	0	0.0789798	0	0	1792.37	2004.21	0.0322979
DSC3	-0.175769	0	0	0	0	-0.181659	0.156668	-0.10865	-0.211662	0.158636	0	0.102434	0	0.0792175	0	0	651.063	1225.77	-0.011299
DSG1	-0.150836	0	0	0	0	-0.176885	0.073065	0	-0.17228	0.132628	0	0.123239	0	0.0632117	0	0	220.988	197.343	-0.00674105
GRP	0	0	0	0	0	0.0819535	0	0	0.0799951	0	0	0.115284	0	0	0	0	109.022	80.7569	0.017327
SERPINB5	-0.213823	0	0	0	0	-0.149737	0.184312	-0.118292	-0.208556	0	0	0.06774	0	0	0	0	672.063	1018.13	-0.0273972
DMKN	0	-0.101097	-0.101025	-0.231466	0	0	-0.248286	0.194989	0	-0.144326	0	0.114829	0	-0.111426	0	0	652.044	359.318	-0.039238
FBN3	-0.243395	0.0918579	0.0909858	0	0	0.126918	0.207664	0	-0.139262	0	-0.0637195	0.205036	0	0	0	0	61.4294	13.1254	0.0172553
HSH2D	0.170964	0	0	0.100667	0.0996196	0.0833615	-0.0776654	0.0668869	0.16654	0	0.232796	0.105031	0	0	0	0	400.318	59.3877	0.0592625
PODNL1	0.129562	-0.261111	-0.262091	-0.276645	0	-0.209556	-0.316278	0	0.0983563	0	-0.187046	-0.0884825	-0.0974143	0	0	0	228.18	117.222	-0.0919191
SH2D3A	0	-0.133045	-0.134257	-0.199567	0	0.0826769	-0.291383	0.311703	0.153633	0	0	0.232634	0	-0.0886693	0	0	318.871	216.051	-0.00414219
THEG	0	0	0	-0.107507	0	0	0	0	-0.063177	0	0	0	0	0	0	0	5.7432	3.14527	-0.0106678
EYA2	-0.115039	0	0	0	0	0	0.169737	-0.106005	-0.0931356	0.110385	0	0	0	0.0628447	0	0	412.278	608.102	0.00179925
FERMT1	-0.318357	0.0856563	0.0851731	0	0	-0.0745403	0.258287	-0.0959983	-0.183746	0.101468	-0.07885	0.101098	0	0	0	0	119.826	167.858	-0.00748805
PAK7	0	-0.109379	-0.109487	-0.0866946	0	-0.211821	-0.140916	0	-0.0772419	0.168725	0.0793648	0	0	0.144352	0	0	10.0391	90.0466	-0.0214436
PTPRT	0.380463	-0.260531	-0.257026	-0.199501	-0.0927012	-0.349864	-0.496177	0	0	0	0.252038	0	0	0.11042	0	0	1168.4	707.233	-0.057055
B3GALT5	0.065127	0	0	0.147992	0	-0.25774	0	0	0	0.233809	0.229807	0	0	0.19526	0	0	61.1399	89.3844	0.0383909
RIPK4	-0.207648	0.0736561	0.0733448	0	0	0	0.224345	0	0	0.112239	0	0.106717	0	0	0	0	318.899	552.996	0.0239158
DERL3	-0.09121	0.148364	0.152749	0.15121	0.189521	0.105283	0.171131	0	0.194799	0.253219	-0.0750689	0.159849	0.0748785	0	0	0	401.322	189.106	0.0896703
SULT4A1	-0.154485	0	0	0	0	0	0.0963376	0.0885743	-0.0633676	0	0	0	0	0	0	0	31.3653	8.78864	-0.00205879
NUP62CL	0.117999	0	0	0	-0.0654649	-0.159607	0	0	-0.102655	0	0.225702	-0.145427	0	0	-0.0695306	-0.0694432	41.4835	22.4439	-0.0167767

## Sheet: CD8+ T cell
gene	T cell CD8+ central memory_XCELL	T cell CD8+ naive_XCELL	T cell CD8+_CIBERSORT	T cell CD8+_CIBERSORT-ABS	T cell CD8+_EPIC	T cell CD8+_MCPCOUNTER	T cell CD8+_QUANTISEQ	T cell CD8+_TIMER	T cell CD8+_XCELL	T cell CD8+ effector memory_XCELL	avg_expression_in_tumor_samples	avg_expression_in_normal_samples	avg_correlation
AK5	-0.163891	-0.13549	-0.0662952	-0.0679821	-0.161551	-0.080717	-0.105505	0.240058	-0.173027	0	282.047	1332.72	-0.07144
C1orf106	0.106098	0	0.0638079	0.136857	0	0.204292	0.175818	0	0.126607	0	510.784	142.079	0.0813479
CD2	0.860661	0.380843	0.548132	0.805766	0.31268	0.771879	0.82584	0.101221	0.670105	0.141606	365.369	182.376	0.541873
CITED4	-0.0695717	0	0.130711	0.0829827	-0.126694	0.0953945	0	-0.113347	-0.0776555	0	1117.91	742.186	-0.00781802
CLDN19	-0.0845794	0	0.100812	0.110604	0	0	0	0.176031	-0.0745832	-0.0885582	17.1062	175.619	0.0139726
COL8A2	-0.126922	0	-0.17912	-0.0862339	-0.408229	-0.0773555	-0.106836	0.334356	-0.138897	-0.122646	1488.32	929.627	-0.0911884
FHAD1	0	0	-0.143074	0	-0.229198	0	0	0.274282	0	-0.0895194	47.2217	21.5504	-0.0187509
KCNA3	0.645118	0.286887	0.297963	0.5911	0.316821	0.56079	0.615971	0.210314	0.534002	0	34.2488	38.6572	0.405896
LAD1	0	-0.140438	0	0	0	0.0978238	0.0676783	0	0	0	1458.72	541.034	0.00250638
LRRN2	-0.207063	-0.143315	-0.0960881	-0.09835	0	0	-0.0821151	0	-0.167058	-0.0849846	666.747	208.267	-0.0878973
RUNX3	0.519724	0.182736	0.289693	0.527754	0.242847	0.646327	0.588892	0.085344	0.46982	0.116946	446.225	416.988	0.367008
S100A14	-0.0885075	-0.151768	0	0	-0.0959211	-0.0909009	-0.0680068	-0.067187	-0.0772696	0	4601.75	578.094	-0.0639561
SFN	-0.127709	-0.146536	0	0	-0.109178	0	0	-0.129215	-0.102585	0	1431.44	617.397	-0.0615222
SLC35F3	-0.0800809	0	0	0	0	0.0769128	0	0	0	0	64.1293	144.745	-0.000316808
TRIM17	0	0	0.0632039	0.0909514	0	0.105848	0	0	0	0	71.6133	38.81	0.0260004
BCL11A	0.218228	0.0638757	0.204896	0.296863	0.152271	0.396724	0.322874	-0.0803599	0.215515	0.0867373	166.637	209.041	0.187762
CD8B	0.733286	0.391869	0.648579	0.797963	0.405886	1	0.936603	0.102995	0.64151	0.188055	91.9676	54.0032	0.584675
EPCAM	0	0	0	-0.0688855	0.212994	0	0	0	0	-0.0872416	5070.62	1840.26	0.00568669
FAM110C	-0.15265	-0.160397	0	0	0	-0.15006	-0.128034	0.101587	-0.166892	-0.113241	20.9918	10.7124	-0.0769688
KRTCAP3	0	-0.15229	0	0	0	0	0	-0.258848	0	0	423.048	201.576	-0.0411138
LY75	0.283583	0	0	0.250155	0.268703	0.338684	0.30538	0.10618	0.243064	0	584.196	1425.82	0.179575
LYPD6B	-0.113723	0	0	0	0	-0.150138	-0.111399	0	-0.118103	0	319.895	162.976	-0.0493364
SDC1	-0.119195	-0.146052	-0.12822	-0.0825866	-0.3623	0	0	0.170682	-0.103344	-0.066756	8250.79	1947.67	-0.0837772
ST6GAL2	-0.103072	0	-0.225434	-0.131521	-0.373443	-0.127915	-0.135981	0.380884	-0.118648	-0.165631	251.525	116.708	-0.100076
WNT10A	0.541443	0.297051	0.3978	0.582085	0.193726	0.631583	0.597825	0	0.475886	0.102669	46.0335	26.0884	0.382007
CLDN16	0.130883	0	0	0.140356	0.131585	0.232991	0.183776	0	0.12336	0	3.31339	2.37003	0.0942951
COL7A1	-0.243257	-0.0853888	-0.100165	-0.0709195	-0.430178	-0.103913	-0.119122	0.104373	-0.18255	-0.125933	418.75	506.658	-0.135705
CXCR6	0.79975	0.365774	0.487033	0.753906	0.315039	0.736649	0.791554	0.141636	0.631582	0.170388	94.5711	64.5798	0.519331
ESYT3	0	0	0	0	0	0.171652	0.0999662	0	0	0	29.1807	49.8982	0.0271618
KCNH8	0.0826726	0.101526	0.131364	0.198847	0.148161	0.219185	0.180776	0	0.118102	0	16.9886	72.15	0.118063
MST1R	-0.0713578	-0.100899	0	0	0	-0.104741	-0.0786237	0	0	0	430.206	147.906	-0.0355621
OXTR	-0.164589	0	0	0	0	0	0	0.132998	-0.142329	-0.120023	338.362	4866.51	-0.0293943
PLCH1	0.163176	0	0.069859	0.137513	0.141168	0.218177	0.196932	0	0.167654	0	223.202	169.563	0.109448
RTP4	0.347408	0.133718	0.17206	0.309013	0.18214	0.371633	0.37262	0	0.301003	0.120987	226.238	140.679	0.231058
TP63	0	0	0.0655862	0.104233	0	0	0	0.211244	0	0	332.331	1929.09	0.0381063
DAPP1	0.337558	0	0	0.241337	0.202518	0.279526	0.281824	0	0.255319	0	307.464	186.994	0.159808
KIT	0	0	0.0787126	0.189115	0	0.23427	0.16188	0.114383	0	0	789.068	6886.19	0.077836
PROM1	0	0	0	0.139849	0	0.203912	0.12901	0	0	0	1562.45	2478.71	0.0472772
FGF1	-0.171976	-0.0680764	-0.190838	-0.0979386	-0.252961	-0.0933472	-0.10538	0.284191	-0.174532	-0.170806	295.606	1234.7	-0.104166
GABRP	0	0	0.0922789	0.146681	0.0734569	0.250737	0.175317	-0.0848064	0.08108	0	3368.27	6419.14	0.0734744
PLEKHG4B	0	0	0	0	0	0.117674	0.064013	0	0	0	366.255	289.782	0.0181687
SLC12A2	-0.107146	-0.0858854	-0.140258	-0.0887153	0	-0.119442	-0.111061	0.262064	-0.137309	-0.170444	3123.3	4058.35	-0.0698198
C4A	-0.09426	-0.0951575	0	0	-0.160847	-0.131163	-0.106903	0.179037	-0.143366	0	32011.8	11683.3	-0.055266
DST	-0.106047	-0.158836	-0.108037	0	0	0	-0.0636382	0.244099	-0.10275	-0.16307	4128.52	22564.9	-0.0458278
RUNX2	0	0	-0.226448	-0.0838644	-0.374581	0	0	0.361556	0	-0.0997881	446.735	182.53	-0.0423125
SAMD5	0	0	0	0	0	0	0	0.200866	0	-0.0671191	112.287	903.636	0.0133747
SCML4	0.783562	0.352407	0.552182	0.788417	0.302242	0.733949	0.779859	0.124834	0.620455	0.0889732	38.6122	33.8148	0.512688
EPHA1	-0.0658824	-0.0878877	0	0	0.0970706	0	0	0	0	0	390.04	247.253	-0.00566995
PDGFA	-0.21143	-0.094081	-0.134996	-0.0835007	-0.148757	-0.109926	-0.111031	0.213601	-0.137391	0	355.794	779.116	-0.0817512
ADAM28	0.401328	0.0812729	0	0.296692	0.226272	0.293874	0.325403	0.116472	0.334106	0	147.695	109.888	0.207542
CHMP4C	0	0	0	0	0.2422	0	0	-0.0687172	0	0	619.915	420.2	0.0173482
EFCAB1	-0.128394	0	0	0	-0.0945011	0.065448	0	0	-0.0894907	-0.0666265	20.1221	89.8481	-0.0313565
FAM167A	0	0	0	0	0.10668	0	0	0.0898134	0	0	144.888	85.7942	0.0196493
FBXO32	0	0	0	0	0	0.116524	0	0	0	0	1175.46	1863.66	0.0116524
NCALD	-0.0715642	-0.0944618	0	0	0	0	0	0.0781921	0	0	776.324	2067.72	-0.00878338
CRB2	0	0.0767014	0.158302	0.218969	0.124498	0.202513	0.189487	0.0842652	0.0638261	0	12.7696	54.4991	0.111856
ROR2	-0.0707087	-0.0979151	-0.11183	0	-0.283028	0	0	0.231005	-0.0847528	-0.0780173	480.791	273.095	-0.0495247
SARDH	0.067424	0	0.117631	0.124785	0	0	0.0905981	0	0	0	142.384	62.876	0.0400437
WNK2	-0.116158	-0.226285	0	0	0	0	0	0	-0.0809864	-0.0854024	531.508	829.023	-0.0508833
CALML3	-0.125263	0	0.0898116	0	-0.135012	0	0	0.0881342	-0.101909	0	446.564	294.883	-0.0184237
GPRIN2	0	-0.102209	0	0.101347	0	0.195323	0.0951559	-0.0636623	0	0	142.236	176.45	0.0225955
ANO1	-0.11073	0	0	0	0	0	0	0.208313	-0.128299	-0.140983	3371.2	5545.19	-0.0171699
BBOX1	0	-0.0858876	0.0730742	0.12186	0	0.185258	0.14039	0	0	0	139.998	591.067	0.0434696
CCDC88B	0.275085	0.064594	0.300573	0.378896	0	0.339737	0.317885	-0.262986	0.272318	0.157372	279.596	178.869	0.184347
CD3D	0.845411	0.380355	0.604107	0.833396	0.26274	0.782411	0.822672	0	0.656999	0.150653	142.922	63.7341	0.533875
EPS8L2	-0.144785	-0.127641	0.0706539	0	-0.0659189	0	0	-0.20249	-0.0819441	0	1662.4	955.222	-0.0552125
GRIA4	0	0	0.125259	0.123583	0	0.0826483	0.0762866	0.165478	0	-0.101908	27.4775	272.334	0.0471347
GYLTL1B	0	-0.0648087	0	0	0	0.0828644	0	-0.179128	0	0	391.485	249.051	-0.0161072
SYT13	-0.0974104	-0.0625329	0	0	0	0	0	0	-0.0829822	-0.121056	1392.25	46.0159	-0.0363981
B4GALNT3	-0.129106	-0.148574	-0.0765566	0	0	0	-0.0713062	0.0668035	-0.104778	-0.0790647	371.774	115.04	-0.0542582
BTBD11	0	0.119358	0	0.109429	0	0.100011	0.109818	0.286153	0	0	107.689	232.071	0.0724769
KRT5	0	0	0.106274	0.129752	0	0.193865	0.135614	0	0	0.0654797	5612.02	15205.6	0.0630984
KRT81	0	-0.0711526	0	0.0890468	-0.0837029	0.158141	0.10915	0	0	0	2123.66	318.724	0.0201482
SCNN1A	-0.183373	-0.185894	-0.118029	-0.144207	0	-0.225838	-0.181257	0.172031	-0.193936	-0.122526	2508.71	1413.79	-0.118303
ST8SIA1	0.236299	0.121549	0.114632	0.259947	0	0.354028	0.279762	0	0.26271	0	133.126	265.055	0.162893
VDR	0	0	-0.122389	0	-0.101515	0	0	0.220694	0	-0.103577	1042.89	760.269	-0.0106786
CCNA1	0	0	0	0	0	0.138727	0.111852	0	0	0	27.6008	15.1336	0.0250579
KLF5	0.0797575	0.0676149	0	0.130363	0.145279	0.220606	0.161928	0	0.0787957	0	651.801	1202.95	0.0884343
PLD4	0.199218	0	0.172288	0.275349	0	0.212172	0.190365	0	0.129018	0	161.561	86.6172	0.117841
PLEK2	0	-0.0856749	-0.142428	-0.113607	-0.130878	-0.0979196	-0.0994669	0.127661	-0.126815	-0.0853671	187.305	61.7414	-0.0754496
CRABP1	0	0	0	0.0831655	0	0.176483	0.131748	-0.177804	0	0	852.158	342.704	0.0213592
GRAMD2	0	0	0	0.0668667	0	0.0909565	0	0.158231	-0.0726383	0	218.06	396.536	0.0243416
ST8SIA2	-0.122167	0	-0.0769464	0	-0.262696	0	0	0.304018	-0.115276	-0.117509	35.9337	119.232	-0.0390577
STRA6	0.0782142	0	0.087378	0.185416	-0.125781	0.12647	0.146045	0	0	0	198.209	58.5843	0.0497742
FBXL19	-0.13097	-0.0922098	0.0747294	0.0713182	-0.164648	0	0	-0.149511	-0.11208	0	659.499	247.202	-0.0503371
HAS3	-0.0631359	0	-0.0673703	0	0	0	0	0.126686	0	-0.0713402	154.326	1120	-0.00751602
SCNN1G	-0.0914615	0.0646776	0	0	0	0	0	-0.106795	0	-0.0721407	194.246	109.163	-0.020572
ABCC3	-0.0983075	-0.0895258	-0.0818302	0	-0.113514	-0.0915275	-0.0733738	0.131982	-0.115018	0	623.267	514.971	-0.0531115
KRT17	-0.0971653	0	0	0	-0.0929498	0.120519	0	0	-0.065136	0	4291.53	9995.78	-0.0134732
PLXDC1	-0.0917883	-0.0692247	-0.156535	0	-0.320661	-0.0916688	-0.0785317	0.33893	-0.0869173	-0.115468	624.017	672.991	-0.0671865
SLFN13	0.142916	0	0	0.169174	0	0.175262	0.155	0.0632204	0.161889	0	335.423	488.83	0.0867461
SOX9	0	-0.0788649	0	0	0	0.0768301	0	0	0	0	2182.11	2704.9	-0.000203479
SP6	0	0	0	0.0679861	-0.0926334	0.0748933	0.0789918	0.125573	0	0	280.943	143.693	0.0254811
ZNF750	0	0	0	0	0.214543	0.0714824	0	0	0	0	179.466	221.103	0.0286026
DSC2	0.0692863	0	0	0.0750736	0.0746725	0.164349	0.12273	0.0754394	0.0927635	0	1792.37	2004.21	0.0674314
DSC3	0	0	0	0.0997588	0	0.18898	0.123828	0	0	0	651.063	1225.77	0.0412567
DSG1	0	0	0.0700215	0.117566	0.0709394	0.186757	0.116247	0	0	0	220.988	197.343	0.0561532
GRP	-0.25749	-0.0725863	-0.171565	-0.192238	-0.447051	-0.208427	-0.219652	0.253294	-0.226295	-0.15667	109.022	80.7569	-0.169868
SERPINB5	-0.0810531	0	0	0	0	0.110873	0	0	0	0	672.063	1018.13	0.00298199
DMKN	-0.175839	0	0	-0.0661259	0	0	-0.0658791	-0.105002	-0.121702	0	652.044	359.318	-0.0534548
FBN3	0	0	0.0913561	0.133549	0.0659346	0.190768	0.132062	-0.0813182	0	0	61.4294	13.1254	0.0532351
HSH2D	0.152962	0	0	0.0952123	0.176359	0	0.100086	0	0.185664	0	400.318	59.3877	0.0710282
PODNL1	-0.170909	0	-0.119273	0	-0.467874	-0.0624742	-0.0987531	0.218612	-0.157726	-0.0954953	228.18	117.222	-0.0953892
SH2D3A	-0.0671118	0	0.118227	0.0937842	0	0	0	0	0	0	318.871	216.051	0.01449
THEG	-0.0913504	0	0	0	0	0	0	0	0	0	5.7432	3.14527	-0.00913504
EYA2	0	0	0	0.069956	0	0.137488	0.0919113	0.0686747	0	0	412.278	608.102	0.036803
FERMT1	0	0	0	0	0	0.140872	0.0825807	0	0	0.0625223	119.826	167.858	0.0285975
PAK7	0	0	0.0859467	0.104383	0	0.0737138	0	0.127719	0	0	10.0391	90.0466	0.0391762
PTPRT	-0.168694	-0.0810182	-0.0919805	-0.0895533	0	-0.157995	-0.148036	0.178418	-0.195448	-0.163646	1168.4	707.233	-0.0917954
B3GALT5	0.0924851	0	0	0.109094	0.0898134	0.117678	0.127876	0.129439	0.0681033	-0.105675	61.1399	89.3844	0.0628814
RIPK4	0	0	0	0.0977061	0	0.181923	0.120485	0	0	0	318.899	552.996	0.0400114
DERL3	0.334658	0.213115	0.197734	0.363354	0	0.345266	0.359295	0.0927558	0.325646	0	401.322	189.106	0.223182
SULT4A1	-0.0818703	0	0	0	0	0	0	-0.106449	0	0	31.3653	8.78864	-0.0188319
NUP62CL	-0.0794495	0	0	-0.0673378	0.131439	-0.0826605	-0.0676912	0.0729933	0	-0.121863	41.4835	22.4439	-0.0214569
