# Supplementary material for: Computational Identification of Sex-Biased Biomarker MicroRNAs and Genes Associated with Immune Infiltration in Breast Cancer
Source: Genes (Basel). 2021 Apr 14;12(4):570. doi: 10.3390/genes12040570 (PMC8070832; doi:10.3390/genes12040570)
Supplement: Supplementary file 1 [file genes-12-00570-s001.zip › Supplementary Table 4.xlsx]

## Sheet: daviddefaultresults
Annotation Cluster 1	Enrichment Score: 3.176304352761294
Category	Term	Count	%	PValue	Genes	List Total	Pop Hits	Pop Total	Fold Enrichment	Bonferroni	Benjamini	FDR
UP_SEQ_FEATURE	topological domain:Cytoplasmic	41	36.6071	1.51052e-06	CLDN16, RTP4, CLDN19, B3GALT5, CD8B, ANO1, ST8SIA1, OXTR, KIT, ST8SIA2, DERL3, EPCAM, CRB2, CXCR6, CD2, B4GALNT3, STRA6, SCNN1G, SCNN1A, GABRP, LY75, ADAM28, ST6GAL2, SLC12A2, CD3D, LRRN2, PTPRT, GRIA4, EPHA1, PROM1, SDC1, PLXDC1, DSG1, ABCC3, DSC3, SYT13, ROR2, DSC2, KCNH8, MST1R, HAS3	112	3456	20063	2.12514	0.000761014	0.000761014	0.00217763
UP_SEQ_FEATURE	glycosylation site:N-linked (GlcNAc...)	44	39.2857	1.65017e-05	PODNL1, PDGFA, B3GALT5, CD8B, ANO1, ST8SIA1, KCNA3, OXTR, ST8SIA2, KIT, EPCAM, COL7A1, CRB2, CXCR6, CD2, FBN3, STRA6, SCNN1G, SCNN1A, GABRP, LY75, ADAM28, WNT10A, ST6GAL2, C4A, SLC12A2, CD3D, LRRN2, PTPRT, GRIA4, EPHA1, PROM1, SDC1, SERPINB5, PLXDC1, DSG1, ABCC3, DSC3, ROR2, DSC2, KCNH8, MST1R, HAS3, DST	112	4234	20063	1.86157	0.00828244	0.00414983	0.0237871
UP_KEYWORDS	Glycoprotein	44	39.2857	5.38665e-05	PODNL1, PDGFA, B3GALT5, CD8B, ANO1, ST8SIA1, KCNA3, OXTR, ST8SIA2, KIT, EPCAM, COL7A1, CRB2, DMKN, CXCR6, CD2, FBN3, STRA6, SCNN1G, SCNN1A, GABRP, LY75, ADAM28, WNT10A, ST6GAL2, C4A, CD3D, LRRN2, PTPRT, GRIA4, EPHA1, PROM1, LYPD6B, SDC1, SERPINB5, PLXDC1, DSG1, ABCC3, DSC3, ROR2, DSC2, KCNH8, MST1R, HAS3	112	4551	20581	1.77662	0.00890221	0.00890221	0.0654323
UP_SEQ_FEATURE	transmembrane region	48	42.8571	5.68855e-05	CLDN16, RTP4, CLDN19, B3GALT5, CD8B, ANO1, ST8SIA1, KCNA3, OXTR, ST8SIA2, KIT, DERL3, GRAMD2, ESYT3, EPCAM, CRB2, CXCR6, CD2, SLC35F3, B4GALNT3, STRA6, SCNN1G, SCNN1A, GABRP, LY75, ADAM28, ST6GAL2, SLC12A2, CD3D, LRRN2, PLD4, PTPRT, GRIA4, EPHA1, KRTCAP3, PROM1, SDC1, PLXDC1, DSG1, ABCC3, DSC3, SYT13, ROR2, DSC2, KCNH8, MST1R, HAS3, BTBD11	112	5056	20063	1.70064	0.028264	0.00951152	0.081978
UP_KEYWORDS	Transmembrane helix	50	44.6429	0.000106308	CLDN16, RTP4, CLDN19, B3GALT5, CD8B, ANO1, ST8SIA1, KCNA3, OXTR, ST8SIA2, KIT, DERL3, GRAMD2, ESYT3, EPCAM, CRB2, CXCR6, CD2, SLC35F3, B4GALNT3, STRA6, SCNN1G, SCNN1A, GABRP, LY75, ADAM28, ST6GAL2, SLC12A2, CD3D, LRRN2, PLD4, PTPRT, GRIA4, EPHA1, KRTCAP3, PROM1, SDC1, SAMD5, PLXDC1, DSG1, ABCC3, DSC3, SYT13, ROR2, DSC2, KCNH8, MST1R, HAS3, DST, BTBD11	112	5634	20581	1.6308	0.0174933	0.00878523	0.129096
UP_KEYWORDS	Transmembrane	50	44.6429	0.000115263	CLDN16, RTP4, CLDN19, B3GALT5, CD8B, ANO1, ST8SIA1, KCNA3, OXTR, ST8SIA2, KIT, DERL3, GRAMD2, ESYT3, EPCAM, CRB2, CXCR6, CD2, SLC35F3, B4GALNT3, STRA6, SCNN1G, SCNN1A, GABRP, LY75, ADAM28, ST6GAL2, SLC12A2, CD3D, LRRN2, PLD4, PTPRT, GRIA4, EPHA1, KRTCAP3, PROM1, SDC1, SAMD5, PLXDC1, DSG1, ABCC3, DSC3, SYT13, ROR2, DSC2, KCNH8, MST1R, HAS3, DST, BTBD11	112	5651	20581	1.6259	0.0189528	0.00635794	0.139963
UP_SEQ_FEATURE	topological domain:Extracellular	31	27.6786	0.000195164	CLDN16, CLDN19, CD8B, ANO1, OXTR, KIT, EPCAM, CRB2, CXCR6, CD2, STRA6, SCNN1G, SCNN1A, GABRP, LY75, ADAM28, CD3D, LRRN2, PTPRT, GRIA4, EPHA1, PROM1, SDC1, PLXDC1, DSG1, DSC3, ABCC3, DSC2, ROR2, MST1R, HAS3	112	2787	20063	1.99252	0.0936887	0.0242932	0.280992
GOTERM_CC_DIRECT	GO:0005886~plasma membrane	41	36.6071	0.000242714	CLDN16, CD8B, ANO1, KCNA3, OXTR, KIT, EPCAM, DAPP1, KRT5, CRB2, PLCH1, CXCR6, CD2, STRA6, SCNN1G, SCNN1A, GABRP, KLF5, ADAM28, C4A, SLC12A2, CD3D, PTPRT, GRIA4, WNK2, S100A14, EPHA1, LYPD6B, PROM1, SDC1, PLXDC1, DSG1, DSC3, ABCC3, SYT13, DSC2, ROR2, KCNH8, MST1R, HAS3, EPS8L2	106	4121	18224	1.71048	0.0310639	0.0310639	0.282287
UP_KEYWORDS	Membrane	59	52.6786	0.000457202	CHMP4C, CD8B, B3GALT5, ANO1, FERMT1, EPCAM, CXCR6, STRA6, CCDC88B, CD3D, PLD4, PTPRT, WNK2, KRTCAP3, LYPD6B, SDC1, PLXDC1, ROR2, KCNH8, HAS3, MST1R, RIPK4, DST, CLDN16, CLDN19, RTP4, PLEK2, ST8SIA1, KCNA3, OXTR, KIT, ST8SIA2, DERL3, GRAMD2, ESYT3, DAPP1, CRB2, PLCH1, CD2, B4GALNT3, SLC35F3, SCNN1G, SCNN1A, GABRP, ADAM28, LY75, ST6GAL2, SLC12A2, LRRN2, GRIA4, EPHA1, PROM1, SAMD5, DSG1, ABCC3, DSC3…	112	7494	20581	1.44673	0.0731031	0.0187993	0.554123
UP_SEQ_FEATURE	signal peptide	31	27.6786	0.00396284	PODNL1, PDGFA, CD8B, KIT, EPCAM, COL7A1, CRB2, DMKN, CD2, FBN3, COL8A2, GABRP, LY75, ADAM28, WNT10A, C4A, CD3D, LRRN2, PTPRT, GRIA4, EPHA1, LYPD6B, GRP, PROM1, SDC1, PLXDC1, DSG1, DSC3, DSC2, ROR2, MST1R	112	3346	20063	1.65964	0.864833	0.283617	5.56364
UP_KEYWORDS	Cell membrane	29	25.8929	0.00490301	CLDN16, CLDN19, PLEK2, CD8B, ANO1, FERMT1, OXTR, KCNA3, KIT, ESYT3, EPCAM, CRB2, CXCR6, STRA6, SCNN1G, SCNN1A, GABRP, ADAM28, WNK2, GRIA4, EPHA1, LYPD6B, PROM1, PLXDC1, DSG1, DSC3, DSC2, ROR2, DST	112	3175	20581	1.67843	0.55776	0.0783504	5.79736
UP_KEYWORDS	Signal	34	30.3571	0.0108241	PODNL1, PDGFA, CD8B, ST8SIA2, KIT, EPCAM, COL7A1, CRB2, DMKN, CD2, FBN3, COL8A2, GABRP, LY75, ADAM28, WNT10A, CCDC88B, C4A, CD3D, LRRN2, PTPRT, GRIA4, EPHA1, LYPD6B, GRP, PROM1, FAM167A, SDC1, PLXDC1, DSG1, DSC3, ROR2, DSC2, MST1R	112	4160	20581	1.50188	0.835788	0.11347	12.3868
GOTERM_CC_DIRECT	GO:0016021~integral component of membrane	41	36.6071	0.0190529	CLDN16, RTP4, CLDN19, B3GALT5, CD8B, ANO1, ST8SIA1, OXTR, KIT, GRAMD2, ESYT3, EPCAM, CRB2, CXCR6, CD2, SLC35F3, B4GALNT3, STRA6, SCNN1A, GABRP, LY75, ADAM28, ST6GAL2, SLC12A2, CD3D, LRRN2, PLD4, PTPRT, GRIA4, KRTCAP3, PROM1, SAMD5, PLXDC1, DSG1, DSC3, ROR2, DSC2, MST1R, HAS3, DST, BTBD11	106	5163	18224	1.36527	0.917979	0.340845	20.0702
UP_KEYWORDS	Disulfide bond	24	21.4286	0.154781	ADAM28, LY75, WNT10A, ST6GAL2, C4A, CD3D, CD8B, PDGFA, LRRN2, ST8SIA1, OXTR, PTPRT, KIT, GRIA4, ST8SIA2, EPCAM, COL7A1, CRB2, CXCR6, CD2, ROR2, FBN3, MST1R, GABRP	112	3434	20581	1.28428	1	0.52973	87.0396
UP_SEQ_FEATURE	disulfide bond	21	18.75	0.180326	ADAM28, LY75, ST6GAL2, C4A, CD3D, CD8B, PDGFA, LRRN2, ST8SIA1, OXTR, PTPRT, KIT, ST8SIA2, EPCAM, COL7A1, CRB2, CXCR6, CD2, ROR2, FBN3, GABRP	112	2917	20063	1.28962	1	0.972104	94.3114
Annotation Cluster 2	Enrichment Score: 1.8539037924496142
Category	Term	Count	%	PValue	Genes	List Total	Pop Hits	Pop Total	Fold Enrichment	Bonferroni	Benjamini	FDR
GOTERM_CC_DIRECT	GO:0005604~basement membrane	4	3.57143	0.0107071	LAD1, COL7A1, COL8A2, DST	106	79	18224	8.70504	0.753263	0.244131	11.7823
UP_KEYWORDS	Extracellular matrix	6	5.35714	0.0130212	WNT10A, PODNL1, LAD1, COL7A1, FBN3, COL8A2	112	258	20581	4.27346	0.886472	0.108198	14.7222
UP_KEYWORDS	Basement membrane	3	2.67857	0.0196773	LAD1, COL7A1, COL8A2	112	40	20581	13.7819	0.96308	0.145377	21.4534
Annotation Cluster 3	Enrichment Score: 1.7447705368151296
Category	Term	Count	%	PValue	Genes	List Total	Pop Hits	Pop Total	Fold Enrichment	Bonferroni	Benjamini	FDR
GOTERM_MF_DIRECT	GO:0005509~calcium ion binding	12	10.7143	0.00342878	CALML3, CRB2, NCALD, DSG1, PLCH1, DSC3, EFCAB1, DSC2, SYT13, FBN3, DST, S100A14	101	717	16881	2.7973	0.500328	0.293125	4.22038
UP_SEQ_FEATURE	domain:EF-hand 1	6	5.35714	0.00368147	CALML3, NCALD, PLCH1, EFCAB1, DST, S100A14	112	185	20063	5.80975	0.844154	0.310492	5.17831
UP_KEYWORDS	Calcium	12	10.7143	0.00776189	CALML3, CRB2, NCALD, DSG1, ANO1, PLCH1, DSC3, EFCAB1, DSC2, FBN3, DST, ESYT3	112	877	20581	2.51438	0.725691	0.102185	9.03368
SMART	SM00054:EFh	5	4.46429	0.0153999	CALML3, NCALD, PLCH1, EFCAB1, DST	68	144	10057	5.13531	0.740815	0.740815	15.4418
UP_SEQ_FEATURE	domain:EF-hand 2	5	4.46429	0.0195332	CALML3, NCALD, PLCH1, EFCAB1, DST	112	185	20063	4.84146	0.999952	0.629986	24.7525
UP_SEQ_FEATURE	calcium-binding region:3	3	2.67857	0.0196741	CALML3, NCALD, EFCAB1	112	39	20063	13.7795	0.999955	0.597644	24.9083
INTERPRO	IPR018247:EF-Hand 1, calcium-binding site	5	4.46429	0.0202742	CALML3, NCALD, PLCH1, EFCAB1, DST	109	178	18559	4.78275	0.998253	0.547831	24.0486
INTERPRO	IPR011992:EF-hand-like domain	6	5.35714	0.0235973	CALML3, NCALD, PLCH1, EFCAB1, DST, S100A14	109	279	18559	3.66164	0.99939	0.560685	27.4363
UP_SEQ_FEATURE	calcium-binding region:2	4	3.57143	0.027804	CALML3, NCALD, EFCAB1, DST	112	118	20063	6.07234	0.999999	0.66486	33.4033
UP_SEQ_FEATURE	calcium-binding region:1	4	3.57143	0.0341913	CALML3, NCALD, EFCAB1, DST	112	128	20063	5.59794	1	0.714188	39.4405
INTERPRO	IPR002048:EF-hand domain	5	4.46429	0.0442469	CALML3, NCALD, PLCH1, EFCAB1, DST	109	228	18559	3.7339	0.999999	0.689355	45.5439
UP_SEQ_FEATURE	domain:EF-hand 3	3	2.67857	0.0990215	CALML3, NCALD, EFCAB1	112	96	20063	5.59794	1	0.927756	77.7598
Annotation Cluster 4	Enrichment Score: 1.737011097770024
Category	Term	Count	%	PValue	Genes	List Total	Pop Hits	Pop Total	Fold Enrichment	Bonferroni	Benjamini	FDR
UP_SEQ_FEATURE	domain:SAM	4	3.57143	0.0109899	SCML4, SAMD5, TP63, EPHA1	112	83	20063	8.63296	0.996188	0.501524	14.7272
INTERPRO	IPR001660:Sterile alpha motif domain	4	3.57143	0.0175222	SCML4, SAMD5, TP63, EPHA1	109	94	18559	7.24536	0.995831	0.598818	21.1329
SMART	SM00454:SAM	4	3.57143	0.0189322	SCML4, SAMD5, TP63, EPHA1	68	85	10057	6.95986	0.810411	0.564582	18.6634
INTERPRO	IPR013761:Sterile alpha motif/pointed domain	4	3.57143	0.030915	SCML4, SAMD5, TP63, EPHA1	109	117	18559	5.82106	0.999941	0.587283	34.4093
Annotation Cluster 5	Enrichment Score: 1.6478736958677842
Category	Term	Count	%	PValue	Genes	List Total	Pop Hits	Pop Total	Fold Enrichment	Bonferroni	Benjamini	FDR
GOTERM_BP_DIRECT	GO:0043406~positive regulation of MAP kinase activity	4	3.57143	0.00494655	PDGFA, MST1R, KIT, FGF1	99	59	16792	11.4994	0.96953	0.5822	7.21073
GOTERM_BP_DIRECT	GO:0018108~peptidyl-tyrosine phosphorylation	5	4.46429	0.0123547	ROR2, MST1R, KIT, FGF1, EPHA1	99	153	16792	5.54301	0.999842	0.583217	17.107
GOTERM_MF_DIRECT	GO:0004713~protein tyrosine kinase activity	3	2.67857	0.186314	MST1R, KIT, FGF1	101	133	16881	3.77004	1	0.977319	92.4865
Annotation Cluster 6	Enrichment Score: 1.5172752325936254
Category	Term	Count	%	PValue	Genes	List Total	Pop Hits	Pop Total	Fold Enrichment	Bonferroni	Benjamini	FDR
GOTERM_CC_DIRECT	GO:0016324~apical plasma membrane	8	7.14286	0.00147814	EPCAM, PROM1, SLC12A2, DSG1, ANO1, OXTR, SCNN1G, SCNN1A	106	291	18224	4.72645	0.174941	0.0620889	1.70789
UP_KEYWORDS	Sodium transport	3	2.67857	0.13152	SLC12A2, SCNN1G, SCNN1A	112	117	20581	4.71177	1	0.508025	81.9747
UP_KEYWORDS	Sodium	3	2.67857	0.144366	SLC12A2, SCNN1G, SCNN1A	112	124	20581	4.44578	1	0.532905	84.9601
Annotation Cluster 7	Enrichment Score: 1.483293494727631
Category	Term	Count	%	PValue	Genes	List Total	Pop Hits	Pop Total	Fold Enrichment	Bonferroni	Benjamini	FDR
UP_KEYWORDS	Ion channel	7	6.25	0.0132403	ANO1, KCNA3, KCNH8, GRIA4, SCNN1G, SCNN1A, GABRP	112	359	20581	3.58304	0.890582	0.104729	14.9521
UP_KEYWORDS	Ion transport	9	8.03571	0.0229358	CLDN16, SLC12A2, ANO1, KCNA3, KCNH8, GRIA4, SCNN1G, SCNN1A, GABRP	112	642	20581	2.57606	0.978756	0.148271	24.5676
GOTERM_BP_DIRECT	GO:0034220~ion transmembrane transport	5	4.46429	0.0345638	NCALD, ANO1, GRIA4, SCNN1G, SCNN1A	99	210	16792	4.03848	1	0.659271	41.1907
UP_KEYWORDS	Transport	16	14.2857	0.11112	CLDN16, CRABP1, CHMP4C, SLC12A2, ANO1, NUP62CL, KCNA3, GRIA4, ESYT3, ABCC3, SLC35F3, KCNH8, STRA6, SCNN1G, SCNN1A, GABRP	112	1978	20581	1.48642	1	0.490467	76.0995
Annotation Cluster 8	Enrichment Score: 1.4409163767264275
Category	Term	Count	%	PValue	Genes	List Total	Pop Hits	Pop Total	Fold Enrichment	Bonferroni	Benjamini	FDR
INTERPRO	IPR009122:Desmosomal cadherin	3	2.67857	0.000691295	DSG1, DSC3, DSC2	109	7	18559	72.9712	0.192955	0.101643	0.924419
UP_KEYWORDS	Cleavage on pair of basic residues	8	7.14286	0.00108281	ADAM28, GRP, C4A, PDGFA, DSG1, DSC3, DSC2, MST1R	112	294	20581	5.00024	0.164599	0.0295291	1.30778
INTERPRO	IPR000233:Cadherin, cytoplasmic domain	3	2.67857	0.00783789	DSG1, DSC3, DSC2	109	23	18559	22.2086	0.91278	0.456556	10.0284
GOTERM_CC_DIRECT	GO:0030057~desmosome	3	2.67857	0.00835527	DSG1, DSC3, DSC2	106	24	18224	21.4906	0.664035	0.238669	9.30881
INTERPRO	IPR027397:Catenin binding domain	3	2.67857	0.0122961	DSG1, DSC3, DSC2	109	29	18559	17.6137	0.978408	0.535634	15.3087
GOTERM_BP_DIRECT	GO:0007156~homophilic cell adhesion via plasma membrane adhesion molecules	4	3.57143	0.065146	DSG1, DSC3, DSC2, PTPRT	99	158	16792	4.29408	1	0.827348	63.8205
UP_SEQ_FEATURE	domain:Cadherin 4	3	2.67857	0.127697	DSG1, DSC3, DSC2	112	112	20063	4.79823	1	0.949899	86.0482
UP_SEQ_FEATURE	domain:Cadherin 3	3	2.67857	0.127697	DSG1, DSC3, DSC2	112	112	20063	4.79823	1	0.949899	86.0482
UP_SEQ_FEATURE	domain:Cadherin 2	3	2.67857	0.133274	DSG1, DSC3, DSC2	112	115	20063	4.67306	1	0.950395	87.2804
UP_SEQ_FEATURE	domain:Cadherin 1	3	2.67857	0.133274	DSG1, DSC3, DSC2	112	115	20063	4.67306	1	0.950395	87.2804
INTERPRO	IPR020894:Cadherin conserved site	3	2.67857	0.140494	DSG1, DSC3, DSC2	109	113	18559	4.52034	1	0.904312	86.909
INTERPRO	IPR002126:Cadherin	3	2.67857	0.150514	DSG1, DSC3, DSC2	109	118	18559	4.3288	1	0.910007	88.8165
INTERPRO	IPR015919:Cadherin-like	3	2.67857	0.154562	DSG1, DSC3, DSC2	109	120	18559	4.25665	1	0.906133	89.5113
SMART	SM00112:CA	3	2.67857	0.180699	DSG1, DSC3, DSC2	68	116	10057	3.82492	1	0.91601	88.398
Annotation Cluster 9	Enrichment Score: 1.2605452946573772
Category	Term	Count	%	PValue	Genes	List Total	Pop Hits	Pop Total	Fold Enrichment	Bonferroni	Benjamini	FDR
UP_KEYWORDS	Intermediate filament	4	3.57143	0.0083626	KRT81, KRT17, KRT5, DST	112	77	20581	9.54592	0.751926	0.101684	9.70059
GOTERM_MF_DIRECT	GO:0005198~structural molecule activity	6	5.35714	0.0157545	CLDN16, KRT81, CLDN19, KRT17, LAD1, KRT5	101	247	16881	4.06005	0.959552	0.473523	18.0747
INTERPRO	IPR018039:Intermediate filament protein, conserved site	3	2.67857	0.0535649	KRT81, KRT17, KRT5	109	64	18559	7.98122	1	0.704483	52.2576
UP_SEQ_FEATURE	region of interest:Linker 12	3	2.67857	0.0545664	KRT81, KRT17, KRT5	112	68	20063	7.90297	1	0.848224	55.4668
UP_SEQ_FEATURE	region of interest:Coil 2	3	2.67857	0.0545664	KRT81, KRT17, KRT5	112	68	20063	7.90297	1	0.848224	55.4668
UP_SEQ_FEATURE	region of interest:Coil 1A	3	2.67857	0.063346	KRT81, KRT17, KRT5	112	74	20063	7.26219	1	0.872725	61.0713
UP_SEQ_FEATURE	region of interest:Coil 1B	3	2.67857	0.063346	KRT81, KRT17, KRT5	112	74	20063	7.26219	1	0.872725	61.0713
UP_SEQ_FEATURE	region of interest:Linker 1	3	2.67857	0.063346	KRT81, KRT17, KRT5	112	74	20063	7.26219	1	0.872725	61.0713
UP_SEQ_FEATURE	region of interest:Rod	3	2.67857	0.0648531	KRT81, KRT17, KRT5	112	75	20063	7.16536	1	0.863015	61.9646
UP_SEQ_FEATURE	region of interest:Head	3	2.67857	0.0679032	KRT81, KRT17, KRT5	112	77	20063	6.97924	1	0.860393	63.7145
UP_SEQ_FEATURE	region of interest:Tail	3	2.67857	0.0710001	KRT81, KRT17, KRT5	112	79	20063	6.80255	1	0.858233	65.4143
INTERPRO	IPR001664:Intermediate filament protein	3	2.67857	0.0757648	KRT81, KRT17, KRT5	109	78	18559	6.54869	1	0.782712	65.2892
SMART	SM01391:SM01391	3	2.67857	0.0890106	KRT81, KRT17, KRT5	68	75	10057	5.91588	0.9997	0.933029	63.4879
UP_KEYWORDS	Keratin	3	2.67857	0.199867	KRT81, KRT17, KRT5	112	153	20581	3.60312	1	0.60361	93.342
Annotation Cluster 10	Enrichment Score: 1.109484317110578
Category	Term	Count	%	PValue	Genes	List Total	Pop Hits	Pop Total	Fold Enrichment	Bonferroni	Benjamini	FDR
GOTERM_MF_DIRECT	GO:0008373~sialyltransferase activity	3	2.67857	0.00556327	ST6GAL2, ST8SIA1, ST8SIA2	101	19	16881	26.3903	0.675969	0.31315	6.7642
INTERPRO	IPR001675:Glycosyl transferase, family 29	3	2.67857	0.00595335	ST6GAL2, ST8SIA1, ST8SIA2	109	20	18559	25.5399	0.842928	0.460449	7.70603
GOTERM_BP_DIRECT	GO:0097503~sialylation	3	2.67857	0.00598175	ST6GAL2, ST8SIA1, ST8SIA2	99	20	16792	25.4424	0.985357	0.505381	8.65699
GOTERM_BP_DIRECT	GO:0006486~protein glycosylation	4	3.57143	0.0284509	ST6GAL2, B3GALT5, ST8SIA1, ST8SIA2	99	113	16792	6.00411	1	0.656809	35.313
UP_KEYWORDS	Glycosyltransferase	5	4.46429	0.0390279	ST6GAL2, B3GALT5, ST8SIA1, HAS3, ST8SIA2	112	236	20581	3.8932	0.998651	0.224441	38.3515
UP_SEQ_FEATURE	topological domain:Lumenal	6	5.35714	0.104596	ST6GAL2, B3GALT5, ST8SIA1, B4GALNT3, ST8SIA2, DERL3	112	450	20063	2.38845	1	0.929456	79.6632
UP_KEYWORDS	Signal-anchor	5	4.46429	0.230991	ST6GAL2, B3GALT5, ST8SIA1, B4GALNT3, ST8SIA2	112	455	20581	2.01933	1	0.645875	95.8887
GOTERM_CC_DIRECT	GO:0000139~Golgi membrane	6	5.35714	0.254571	ST6GAL2, COL7A1, B3GALT5, PDGFA, ST8SIA1, ST8SIA2	106	591	18224	1.74543	1	0.809972	96.7333
UP_KEYWORDS	Golgi apparatus	5	4.46429	0.64247	ST6GAL2, B3GALT5, ST8SIA1, B4GALNT3, ST8SIA2	112	812	20581	1.13152	1	0.952588	99.9996
KEGG_PATHWAY	hsa01100:Metabolic pathways	7	6.25	0.816816	ST6GAL2, B3GALT5, PLD4, PLCH1, ST8SIA1, AK5, SARDH	45	1219	6879	0.877823	1	0.999996	100
GOTERM_CC_DIRECT	GO:0005794~Golgi apparatus	4	3.57143	0.879807	KLF5, ST6GAL2, B3GALT5, ST8SIA1	106	863	18224	0.796869	1	0.999618	100
Annotation Cluster 11	Enrichment Score: 1.0426498117639371
Category	Term	Count	%	PValue	Genes	List Total	Pop Hits	Pop Total	Fold Enrichment	Bonferroni	Benjamini	FDR
GOTERM_BP_DIRECT	GO:0030335~positive regulation of cell migration	6	5.35714	0.0044686	PDGFA, FAM110C, ROR2, KIT, FGF1, EPHA1	99	184	16792	5.53096	0.957274	0.650405	6.5358
GOTERM_BP_DIRECT	GO:0043406~positive regulation of MAP kinase activity	4	3.57143	0.00494655	PDGFA, MST1R, KIT, FGF1	99	59	16792	11.4994	0.96953	0.5822	7.21073
GOTERM_BP_DIRECT	GO:0048015~phosphatidylinositol-mediated signaling	4	3.57143	0.0241315	PDGFA, PLCH1, KIT, FGF1	99	106	16792	6.40061	1	0.636358	30.8341
GOTERM_MF_DIRECT	GO:0046934~phosphatidylinositol-4,5-bisphosphate 3-kinase activity	3	2.67857	0.0522209	PDGFA, KIT, FGF1	101	62	16881	8.08735	0.99998	0.787268	48.9998
GOTERM_BP_DIRECT	GO:0014066~regulation of phosphatidylinositol 3-kinase signaling	3	2.67857	0.0761075	PDGFA, KIT, FGF1	99	78	16792	6.5237	1	0.853637	69.7201
GOTERM_BP_DIRECT	GO:0046854~phosphatidylinositol phosphorylation	3	2.67857	0.104453	PDGFA, KIT, FGF1	99	94	16792	5.41328	1	0.898152	81.0803
GOTERM_MF_DIRECT	GO:0005088~Ras guanyl-nucleotide exchange factor activity	3	2.67857	0.148597	PDGFA, KIT, FGF1	101	115	16881	4.36014	1	0.961209	86.7293
KEGG_PATHWAY	hsa04015:Rap1 signaling pathway	4	3.57143	0.14999	CALML3, PDGFA, KIT, FGF1	45	210	6879	2.91175	1	0.947776	84.0059
KEGG_PATHWAY	hsa04014:Ras signaling pathway	4	3.57143	0.174819	CALML3, PDGFA, KIT, FGF1	45	226	6879	2.7056	1	0.949817	88.5517
GOTERM_BP_DIRECT	GO:0043547~positive regulation of GTPase activity	6	5.35714	0.23431	SH2D3A, PDGFA, PLEKHG4B, KIT, FGF1, EPS8L2	99	565	16792	1.80123	1	0.987361	98.2212
GOTERM_BP_DIRECT	GO:0000165~MAPK cascade	3	2.67857	0.453734	PDGFA, KIT, FGF1	99	262	16792	1.94217	1	0.999859	99.9891
KEGG_PATHWAY	hsa05200:Pathways in cancer	4	3.57143	0.463947	WNT10A, PDGFA, KIT, FGF1	45	393	6879	1.55589	1	0.998882	99.9118
KEGG_PATHWAY	hsa04151:PI3K-Akt signaling pathway	3	2.67857	0.655517	PDGFA, KIT, FGF1	45	345	6879	1.32928	1	0.999751	99.9994
Annotation Cluster 12	Enrichment Score: 1.0231214886658486
Category	Term	Count	%	PValue	Genes	List Total	Pop Hits	Pop Total	Fold Enrichment	Bonferroni	Benjamini	FDR
UP_KEYWORDS	Intermediate filament	4	3.57143	0.0083626	KRT81, KRT17, KRT5, DST	112	77	20581	9.54592	0.751926	0.101684	9.70059
GOTERM_CC_DIRECT	GO:0005882~intermediate filament	3	2.67857	0.138265	KRT17, KRT5, DST	106	113	18224	4.56437	1	0.67952	82.3234
UP_KEYWORDS	Isopeptide bond	6	5.35714	0.737197	KRT17, KRT5, BCL11A, TP63, RIPK4, DST	112	1132	20581	0.973987	1	0.978176	100
Annotation Cluster 13	Enrichment Score: 0.9830915825438907
Category	Term	Count	%	PValue	Genes	List Total	Pop Hits	Pop Total	Fold Enrichment	Bonferroni	Benjamini	FDR
UP_KEYWORDS	Secreted	18	16.0714	0.0342098	ADAM28, WNT10A, PODNL1, C4A, LAD1, CD8B, PDGFA, SFN, GRP, SDC1, COL7A1, CRB2, SERPINB5, PLXDC1, DMKN, FBN3, FGF1, COL8A2	112	1965	20581	1.68329	0.996906	0.206363	34.489
GOTERM_CC_DIRECT	GO:0005615~extracellular space	12	10.7143	0.152362	GRP, PROM1, KRT81, WNT10A, C4A, COL7A1, PDGFA, SERPINB5, PLXDC1, KIT, SFN, FGF1	106	1347	18224	1.53162	1	0.696947	85.4127
GOTERM_CC_DIRECT	GO:0005576~extracellular region	13	11.6071	0.215624	ADAM28, WNT10A, C4A, CD8B, PDGFA, GRP, COL7A1, DMKN, PLXDC1, CD2, DSC3, FGF1, COL8A2	106	1610	18224	1.38821	1	0.777641	94.0887
Annotation Cluster 14	Enrichment Score: 0.9829852424386468
Category	Term	Count	%	PValue	Genes	List Total	Pop Hits	Pop Total	Fold Enrichment	Bonferroni	Benjamini	FDR
INTERPRO	IPR001849:Pleckstrin homology domain	5	4.46429	0.0736986	PLEK2, DAPP1, PLCH1, FERMT1, PLEKHG4B	109	271	18559	3.14144	1	0.794467	64.2324
SMART	SM00233:PH	5	4.46429	0.0989189	PLEK2, DAPP1, PLCH1, FERMT1, PLEKHG4B	68	264	10057	2.80108	0.999884	0.89622	67.5581
INTERPRO	IPR011993:Pleckstrin homology-like domain	6	5.35714	0.103866	PLEK2, DAPP1, PLCH1, FERMT1, PLEKHG4B, EPS8L2	109	427	18559	2.3925	1	0.832919	77.0714
UP_SEQ_FEATURE	domain:PH	4	3.57143	0.154471	DAPP1, PLCH1, FERMT1, PLEKHG4B	112	245	20063	2.92464	1	0.966044	91.0989
Annotation Cluster 15	Enrichment Score: 0.9111868437342138
Category	Term	Count	%	PValue	Genes	List Total	Pop Hits	Pop Total	Fold Enrichment	Bonferroni	Benjamini	FDR
KEGG_PATHWAY	hsa04640:Hematopoietic cell lineage	4	3.57143	0.0178192	CD3D, CD8B, CD2, KIT	45	87	6879	7.02835	0.859115	0.624654	18.3558
GOTERM_BP_DIRECT	GO:0007169~transmembrane receptor protein tyrosine kinase signaling pathway	4	3.57143	0.0186291	CD8B, ROR2, PTPRT, KIT	99	96	16792	7.06734	0.999998	0.638811	24.7087
UP_SEQ_FEATURE	domain:Ig-like C2-type	4	3.57143	0.020553	LRRN2, CD2, ROR2, PTPRT	112	105	20063	6.82415	0.999972	0.581978	25.873
GOTERM_CC_DIRECT	GO:0009897~external side of plasma membrane	5	4.46429	0.0347816	SDC1, CD8B, CD2, SCNN1G, KIT	106	213	18224	4.03579	0.989969	0.341884	33.7849
INTERPRO	IPR013783:Immunoglobulin-like fold	10	8.92857	0.102319	CD3D, COL7A1, CD8B, LRRN2, CD2, ROR2, PTPRT, MST1R, KIT, EPHA1	109	951	18559	1.79039	1	0.844169	76.5343
UP_KEYWORDS	Immunoglobulin domain	6	5.35714	0.172692	CD8B, LRRN2, CD2, ROR2, PTPRT, KIT	112	546	20581	2.01933	1	0.563147	90.0094
INTERPRO	IPR007110:Immunoglobulin-like domain	7	6.25	0.292606	CD3D, CD8B, LRRN2, CD2, ROR2, PTPRT, KIT	109	771	18559	1.54587	1	0.981211	99.0428
INTERPRO	IPR003598:Immunoglobulin subtype 2	3	2.67857	0.428428	LRRN2, ROR2, KIT	109	250	18559	2.04319	1	0.994777	99.9454
SMART	SM00408:IGc2	3	2.67857	0.499289	LRRN2, ROR2, KIT	68	250	10057	1.77476	1	0.997565	99.9433
INTERPRO	IPR003599:Immunoglobulin subtype	4	3.57143	0.55563	CD8B, LRRN2, ROR2, KIT	109	497	18559	1.37035	1	0.999386	99.9981
SMART	SM00409:IG	4	3.57143	0.650292	CD8B, LRRN2, ROR2, KIT	68	497	10057	1.19032	1	0.999754	99.9988
Annotation Cluster 16	Enrichment Score: 0.8306363418450032
Category	Term	Count	%	PValue	Genes	List Total	Pop Hits	Pop Total	Fold Enrichment	Bonferroni	Benjamini	FDR
GOTERM_BP_DIRECT	GO:0018108~peptidyl-tyrosine phosphorylation	5	4.46429	0.0123547	ROR2, MST1R, KIT, FGF1, EPHA1	99	153	16792	5.54301	0.999842	0.583217	17.107
INTERPRO	IPR008266:Tyrosine-protein kinase, active site	4	3.57143	0.0180186	ROR2, MST1R, KIT, EPHA1	109	95	18559	7.1691	0.996435	0.55302	21.6664
UP_KEYWORDS	Tyrosine-protein kinase	4	3.57143	0.0227644	ROR2, MST1R, KIT, EPHA1	112	112	20581	6.56282	0.978129	0.153122	24.4067
INTERPRO	IPR001245:Serine-threonine/tyrosine-protein kinase catalytic domain	4	3.57143	0.0483905	ROR2, MST1R, KIT, EPHA1	109	140	18559	4.86474	1	0.693575	48.6305
INTERPRO	IPR020635:Tyrosine-protein kinase, catalytic domain	3	2.67857	0.0877807	MST1R, KIT, EPHA1	109	85	18559	6.00939	1	0.81276	70.8834
SMART	SM00219:TyrKc	3	2.67857	0.109851	MST1R, KIT, EPHA1	68	85	10057	5.2199	0.99996	0.867977	71.5677
UP_SEQ_FEATURE	domain:Protein kinase	6	5.35714	0.126018	ROR2, MST1R, RIPK4, WNK2, KIT, EPHA1	112	478	20063	2.24854	1	0.954305	85.6561
UP_KEYWORDS	Transferase	14	12.5	0.130068	ST6GAL2, B3GALT5, ST8SIA1, AK5, ST8SIA2, WNK2, KIT, EPHA1, SULT4A1, ROR2, B4GALNT3, MST1R, RIPK4, HAS3	112	1708	20581	1.50622	1	0.514622	81.605
INTERPRO	IPR000719:Protein kinase, catalytic domain	6	5.35714	0.154631	ROR2, MST1R, RIPK4, WNK2, KIT, EPHA1	109	487	18559	2.09773	1	0.896078	89.5228
UP_SEQ_FEATURE	binding site:ATP	6	5.35714	0.196886	ROR2, MST1R, RIPK4, WNK2, KIT, EPHA1	112	558	20063	1.92617	1	0.977864	95.7615
INTERPRO	IPR011009:Protein kinase-like domain	6	5.35714	0.197296	ROR2, MST1R, RIPK4, WNK2, KIT, EPHA1	109	531	18559	1.92391	1	0.934463	94.7737
UP_KEYWORDS	Kinase	7	6.25	0.205869	ROR2, AK5, MST1R, RIPK4, WNK2, KIT, EPHA1	112	735	20581	1.75009	1	0.606736	93.9241
GOTERM_BP_DIRECT	GO:0046777~protein autophosphorylation	3	2.67857	0.265639	WNK2, KIT, EPHA1	99	172	16792	2.95842	1	0.992016	99.0531
UP_SEQ_FEATURE	nucleotide phosphate-binding region:ATP	8	7.14286	0.31156	ROR2, SLFN13, AK5, MST1R, RIPK4, WNK2, KIT, EPHA1	112	994	20063	1.44172	1	0.997688	99.5402
UP_SEQ_FEATURE	active site:Proton acceptor	6	5.35714	0.315107	ROR2, MST1R, RIPK4, WNK2, KIT, EPHA1	112	672	20063	1.59941	1	0.997423	99.5732
GOTERM_MF_DIRECT	GO:0004672~protein kinase activity	4	3.57143	0.358004	ROR2, RIPK4, SOX9, EPHA1	101	359	16881	1.86227	1	0.997441	99.6166
INTERPRO	IPR017441:Protein kinase, ATP binding site	4	3.57143	0.382632	MST1R, RIPK4, KIT, EPHA1	109	381	18559	1.78757	1	0.993151	99.8462
GOTERM_MF_DIRECT	GO:0005524~ATP binding	11	9.82143	0.392551	ABCC3, ROR2, SLFN13, AK5, MST1R, RIPK4, WNK2, KIT, RUNX2, EPHA1, RUNX3	101	1495	16881	1.22978	1	0.998152	99.8085
UP_KEYWORDS	ATP-binding	9	8.03571	0.47841	ABCC3, ROR2, SLFN13, AK5, MST1R, RIPK4, WNK2, KIT, EPHA1	112	1391	20581	1.18895	1	0.879792	99.9632
UP_KEYWORDS	Nucleotide-binding	9	8.03571	0.758605	ABCC3, ROR2, SLFN13, AK5, MST1R, RIPK4, WNK2, KIT, EPHA1	112	1788	20581	0.924961	1	0.980402	100
Annotation Cluster 17	Enrichment Score: 0.7394236702501208
Category	Term	Count	%	PValue	Genes	List Total	Pop Hits	Pop Total	Fold Enrichment	Bonferroni	Benjamini	FDR
GOTERM_CC_DIRECT	GO:0005913~cell-cell adherens junction	5	4.46429	0.116437	LAD1, DSC2, OXTR, SFN, EPS8L2	106	323	18224	2.66137	1	0.634253	76.3456
GOTERM_BP_DIRECT	GO:0098609~cell-cell adhesion	4	3.57143	0.210678	EPCAM, LAD1, SFN, EPS8L2	99	271	16792	2.50356	1	0.98279	97.1858
GOTERM_MF_DIRECT	GO:0098641~cadherin binding involved in cell-cell adhesion	4	3.57143	0.246615	EPCAM, LAD1, SFN, EPS8L2	101	290	16881	2.30536	1	0.991493	97.1423
Annotation Cluster 18	Enrichment Score: 0.7266449540837825
Category	Term	Count	%	PValue	Genes	List Total	Pop Hits	Pop Total	Fold Enrichment	Bonferroni	Benjamini	FDR
UP_SEQ_FEATURE	domain:SH2	3	2.67857	0.0990215	SH2D3A, DAPP1, HSH2D	112	96	20063	5.59794	1	0.927756	77.7598
UP_KEYWORDS	SH2 domain	3	2.67857	0.115434	SH2D3A, DAPP1, HSH2D	112	108	20581	5.10441	1	0.492727	77.4714
INTERPRO	IPR000980:SH2 domain	3	2.67857	0.140494	SH2D3A, DAPP1, HSH2D	109	113	18559	4.52034	1	0.904312	86.909
SMART	SM00252:SH2	3	2.67857	0.150077	SH2D3A, DAPP1, HSH2D	68	103	10057	4.30768	0.999999	0.905376	82.7511
UP_SEQ_FEATURE	mutagenesis site	8	7.14286	0.965474	VDR, SH2D3A, KRT17, DAPP1, CD2, TP63, KIT, HSH2D	112	2191	20063	0.654072	1	1	100
Annotation Cluster 19	Enrichment Score: 0.6482380727531252
Category	Term	Count	%	PValue	Genes	List Total	Pop Hits	Pop Total	Fold Enrichment	Bonferroni	Benjamini	FDR
UP_SEQ_FEATURE	domain:Fibronectin type-III 2	3	2.67857	0.167772	COL7A1, PTPRT, EPHA1	112	133	20063	4.04061	1	0.97156	92.9178
UP_SEQ_FEATURE	domain:Fibronectin type-III 1	3	2.67857	0.169733	COL7A1, PTPRT, EPHA1	112	134	20063	4.01046	1	0.96895	93.1546
SMART	SM00060:FN3	3	2.67857	0.263955	COL7A1, PTPRT, EPHA1	68	150	10057	2.95794	1	0.94831	96.3562
INTERPRO	IPR003961:Fibronectin, type III	3	2.67857	0.339648	COL7A1, PTPRT, EPHA1	109	207	18559	2.46762	1	0.988157	99.6201
Annotation Cluster 20	Enrichment Score: 0.5444581188728306
Category	Term	Count	%	PValue	Genes	List Total	Pop Hits	Pop Total	Fold Enrichment	Bonferroni	Benjamini	FDR
INTERPRO	IPR012346:p53/RUNT-type transcription factor, DNA-binding domain	3	2.67857	0.000495666	TP63, RUNX2, RUNX3	109	6	18559	85.133	0.142466	0.142466	0.663624
INTERPRO	IPR008967:p53-like transcription factor, DNA-binding	3	2.67857	0.0270803	TP63, RUNX2, RUNX3	109	44	18559	11.609	0.999799	0.57304	30.8366
GOTERM_MF_DIRECT	GO:0001077~transcriptional activator activity, RNA polymerase II core promoter proximal region sequence-specific binding	5	4.46429	0.0516988	KLF5, TP63, ZNF750, SOX9, RUNX2	101	236	16881	3.54107	0.999978	0.83256	48.6459
GOTERM_BP_DIRECT	GO:0001503~ossification	3	2.67857	0.079498	SOX9, RUNX2, RUNX3	99	80	16792	6.36061	1	0.856854	71.3545
GOTERM_BP_DIRECT	GO:0045893~positive regulation of transcription, DNA-templated	7	6.25	0.080739	KLF5, ROR2, TP63, HAS3, SOX9, RUNX2, RUNX3	99	515	16792	2.30546	1	0.852189	71.9318
GOTERM_BP_DIRECT	GO:0045944~positive regulation of transcription from RNA polymerase II promoter	10	8.92857	0.11864	KLF5, EPCAM, VDR, CD3D, BCL11A, TP63, ZNF750, FGF1, SOX9, CITED4	99	981	16792	1.72901	1	0.915386	85.1322
GOTERM_BP_DIRECT	GO:0006366~transcription from RNA polymerase II promoter	6	5.35714	0.180554	KLF5, TP63, ZNF750, SOX9, RUNX2, RUNX3	99	513	16792	1.98381	1	0.975005	95.0473
GOTERM_BP_DIRECT	GO:0001501~skeletal system development	3	2.67857	0.190525	VDR, TP63, SOX9	99	137	16792	3.71422	1	0.975769	95.8829
GOTERM_MF_DIRECT	GO:0000981~RNA polymerase II transcription factor activity, sequence-specific DNA binding	3	2.67857	0.269037	SOX9, RUNX2, RUNX3	101	171	16881	2.93226	1	0.992324	98.0443
UP_KEYWORDS	Activator	6	5.35714	0.285253	KLF5, EYA2, TP63, ZNF750, CITED4, RUNX3	112	661	20581	1.66801	1	0.71832	98.3102
GOTERM_CC_DIRECT	GO:0000790~nuclear chromatin	3	2.67857	0.305683	TP63, RUNX2, RUNX3	106	193	18224	2.6724	1	0.827364	98.5716
GOTERM_BP_DIRECT	GO:0045892~negative regulation of transcription, DNA-templated	4	3.57143	0.560638	VDR, TP63, SOX9, RUNX2	99	499	16792	1.35965	1	0.999993	99.9996
GOTERM_BP_DIRECT	GO:0000122~negative regulation of transcription from RNA polymerase II promoter	5	4.46429	0.610491	KLF5, VDR, BCL11A, TP63, RUNX3	99	720	16792	1.17789	1	0.999998	99.9999
GOTERM_MF_DIRECT	GO:0003682~chromatin binding	3	2.67857	0.677274	TP63, SOX9, RUNX2	101	391	16881	1.28239	1	0.999969	99.9999
GOTERM_MF_DIRECT	GO:0003700~transcription factor activity, sequence-specific DNA binding	6	5.35714	0.679786	KLF5, VDR, TP63, SOX9, RUNX2, RUNX3	101	961	16881	1.04353	1	0.999955	99.9999
UP_KEYWORDS	Transcription regulation	12	10.7143	0.725581	KLF5, SCML4, VDR, EYA2, BCL11A, SP6, TP63, ZNF750, SOX9, RUNX2, CITED4, RUNX3	112	2332	20581	0.945586	1	0.976852	100
UP_KEYWORDS	Transcription	12	10.7143	0.759097	KLF5, SCML4, VDR, EYA2, BCL11A, SP6, TP63, ZNF750, SOX9, RUNX2, CITED4, RUNX3	112	2398	20581	0.919561	1	0.979213	100
GOTERM_MF_DIRECT	GO:0043565~sequence-specific DNA binding	3	2.67857	0.816296	KLF5, VDR, TP63	101	518	16881	0.967984	1	0.999999	100
GOTERM_CC_DIRECT	GO:0005654~nucleoplasm	12	10.7143	0.940264	KLF5, VDR, EYA2, FAM110C, BCL11A, TP63, FBXO32, CCNA1, FGF1, SOX9, RUNX2, S100A14	106	2784	18224	0.741054	1	0.99995	100
GOTERM_BP_DIRECT	GO:0006355~regulation of transcription, DNA-templated	6	5.35714	0.945722	SCML4, VDR, EYA2, SP6, RUNX2, RUNX3	99	1504	16792	0.67666	1	1	100
UP_KEYWORDS	DNA-binding	7	6.25	0.970491	KLF5, VDR, SP6, TP63, SOX9, RUNX2, RUNX3	112	2050	20581	0.62747	1	0.999668	100
GOTERM_MF_DIRECT	GO:0003677~DNA binding	6	5.35714	0.975143	FBXL19, VDR, SP6, TP63, RUNX2, RUNX3	101	1674	16881	0.599063	1	1	100
GOTERM_BP_DIRECT	GO:0006351~transcription, DNA-templated	7	6.25	0.977468	SCML4, VDR, EYA2, BCL11A, SP6, TP63, CITED4	99	1955	16792	0.607321	1	1	100
UP_KEYWORDS	Nucleus	20	17.8571	0.986627	KLF5, SCML4, FAM110C, TP63, SFN, SOX9, CITED4, THEG, HSH2D, VDR, EYA2, BCL11A, SP6, FBXO32, ZNF750, FGF1, CCNA1, DST, RUNX2, RUNX3	112	5244	20581	0.700835	1	0.999929	100
GOTERM_CC_DIRECT	GO:0005634~nucleus	20	17.8571	0.997754	SCML4, CLDN19, PLD4, TP63, SFN, SOX9, CITED4, THEG, HSH2D, VDR, EYA2, KRT5, BCL11A, SP6, FBXO32, ZNF750, CCNA1, DST, RUNX2, RUNX3	106	5415	18224	0.634994	1	1	100
Annotation Cluster 21	Enrichment Score: 0.44476600442561465
Category	Term	Count	%	PValue	Genes	List Total	Pop Hits	Pop Total	Fold Enrichment	Bonferroni	Benjamini	FDR
INTERPRO	IPR013032:EGF-like, conserved site	3	2.67857	0.32262	ADAM28, CRB2, FBN3	109	199	18559	2.56682	1	0.986601	99.4653
UP_KEYWORDS	EGF-like domain	3	2.67857	0.368207	ADAM28, CRB2, FBN3	112	238	20581	2.31629	1	0.809307	99.6226
INTERPRO	IPR000742:Epidermal growth factor-like domain	3	2.67857	0.389868	ADAM28, CRB2, FBN3	109	231	18559	2.21125	1	0.992851	99.8687
Annotation Cluster 22	Enrichment Score: 0.3060943032083324
Category	Term	Count	%	PValue	Genes	List Total	Pop Hits	Pop Total	Fold Enrichment	Bonferroni	Benjamini	FDR
UP_SEQ_FEATURE	repeat:LRR 4	3	2.67857	0.413178	FBXL19, PODNL1, LRRN2	112	255	20063	2.10746	1	0.999709	99.954
UP_SEQ_FEATURE	repeat:LRR 3	3	2.67857	0.499819	FBXL19, PODNL1, LRRN2	112	302	20063	1.77948	1	0.999939	99.9954
UP_KEYWORDS	Leucine-rich repeat	3	2.67857	0.501862	FBXL19, PODNL1, LRRN2	112	311	20581	1.77259	1	0.88726	99.979
UP_SEQ_FEATURE	repeat:LRR 1	3	2.67857	0.532492	FBXL19, PODNL1, LRRN2	112	321	20063	1.67415	1	0.999968	99.9983
UP_SEQ_FEATURE	repeat:LRR 2	3	2.67857	0.534172	FBXL19, PODNL1, LRRN2	112	322	20063	1.66895	1	0.99996	99.9984
Annotation Cluster 23	Enrichment Score: 0.11660760429461252
Category	Term	Count	%	PValue	Genes	List Total	Pop Hits	Pop Total	Fold Enrichment	Bonferroni	Benjamini	FDR
UP_KEYWORDS	Metal-binding	22	19.6429	0.404465	ADAM28, KLF5, TRIM17, NCALD, TP63, KIT, BBOX1, ESYT3, FBXL19, VDR, EYA2, CALML3, BCL11A, DSG1, PLCH1, DSC3, EFCAB1, SP6, DSC2, ROR2, ZNF750, DST	112	3640	20581	1.11063	1	0.839678	99.8159
GOTERM_MF_DIRECT	GO:0046872~metal ion binding	11	9.82143	0.797403	ADAM28, KLF5, EYA2, TRIM17, BCL11A, SP6, ROR2, TP63, ZNF750, KIT, ESYT3	101	2069	16881	0.888605	1	0.999999	100
UP_KEYWORDS	Zinc	10	8.92857	0.898686	ADAM28, KLF5, FBXL19, VDR, TRIM17, BCL11A, SP6, TP63, ZNF750, BBOX1	112	2348	20581	0.782619	1	0.996262	100
UP_KEYWORDS	Zinc-finger	7	6.25	0.92623	KLF5, FBXL19, VDR, TRIM17, BCL11A, SP6, ZNF750	112	1781	20581	0.722242	1	0.99811	100
GOTERM_MF_DIRECT	GO:0008270~zinc ion binding	4	3.57143	0.972919	FBXL19, VDR, TRIM17, BBOX1	101	1169	16881	0.571903	1	1	100
Annotation Cluster 24	Enrichment Score: 0.043356297888827555
Category	Term	Count	%	PValue	Genes	List Total	Pop Hits	Pop Total	Fold Enrichment	Bonferroni	Benjamini	FDR
UP_SEQ_FEATURE	zinc finger region:C2H2-type 1	3	2.67857	0.815282	KLF5, BCL11A, SP6	112	554	20063	0.970039	1	1	100
UP_SEQ_FEATURE	zinc finger region:C2H2-type 2	3	2.67857	0.858391	KLF5, BCL11A, SP6	112	615	20063	0.873824	1	1	100
UP_SEQ_FEATURE	zinc finger region:C2H2-type 3	3	2.67857	0.870986	KLF5, BCL11A, SP6	112	636	20063	0.844971	1	1	100
INTERPRO	IPR013087:Zinc finger C2H2-type/integrase DNA-binding domain	3	2.67857	0.922938	KLF5, BCL11A, SP6	109	712	18559	0.717413	1	1	100
UP_KEYWORDS	Zinc-finger	7	6.25	0.92623	KLF5, FBXL19, VDR, TRIM17, BCL11A, SP6, ZNF750	112	1781	20581	0.722242	1	0.99811	100
INTERPRO	IPR015880:Zinc finger, C2H2-like	3	2.67857	0.93975	KLF5, BCL11A, SP6	109	762	18559	0.670339	1	1	100
INTERPRO	IPR007087:Zinc finger, C2H2	3	2.67857	0.949902	KLF5, BCL11A, SP6	109	799	18559	0.639297	1	1	100
SMART	SM00355:ZnF_C2H2	3	2.67857	0.967304	KLF5, BCL11A, SP6	68	762	10057	0.582272	1	1	100
