# Supplementary material for: Computational Identification of Sex-Biased Biomarker MicroRNAs and Genes Associated with Immune Infiltration in Breast Cancer
Source: Genes (Basel). 2021 Apr 14;12(4):570. doi: 10.3390/genes12040570 (PMC8070832; doi:10.3390/genes12040570)
Supplement: Supplementary file 1 [file genes-12-00570-s001.zip › Supplementary Table 5.xlsx]

## Sheet: Sheet1
X_linked_miRNA	Literature Support
hsa-mir-221	le Sage C, Nagel R, Egan DA, Schrier M, et al. 2007. Regulation of the p27(Kip1) tumor suppressor by miR-221 and miR-222 promotes cancer cell proliferation. EMBO J 26: 3699–708.
hsa-mir-222	Han SH, Kim HJ, Gwak JM, Kim M, Chung YR, Park SY. MicroRNA-222 expression as a predictive marker for tumor progression in hormone receptor-positive breast cancer. J Breast Cancer. 2017;20:35–44.
hsa-mir-532	Pinheiro I, Dejager L, Libert C. X-chromosome-located microRNAs in immunity: might they explain male/female differences? The X chromosome-genomic context may affect X-located miRNAs and downstream signaling, thereby contributing to the enhanced immune response of females. Bioessays. 2011 Nov;33(11):791-802. doi: 10.1002/bies.201100047. Epub 2011 Sep 28. PMID: 21953569.
hsa-mir-188	Pinheiro I, Dejager L, Libert C. X-chromosome-located microRNAs in immunity: might they explain male/female differences? The X chromosome-genomic context may affect X-located miRNAs and downstream signaling, thereby contributing to the enhanced immune response of females. Bioessays. 2011 Nov;33(11):791-802. doi: 10.1002/bies.201100047. Epub 2011 Sep 28. PMID: 21953569.
hsa-mir-500	Pinheiro I, Dejager L, Libert C. X-chromosome-located microRNAs in immunity: might they explain male/female differences? The X chromosome-genomic context may affect X-located miRNAs and downstream signaling, thereby contributing to the enhanced immune response of females. Bioessays. 2011 Nov;33(11):791-802. doi: 10.1002/bies.201100047. Epub 2011 Sep 28. PMID: 21953569.
hsa-mir-502	Pinheiro I, Dejager L, Libert C. X-chromosome-located microRNAs in immunity: might they explain male/female differences? The X chromosome-genomic context may affect X-located miRNAs and downstream signaling, thereby contributing to the enhanced immune response of females. Bioessays. 2011 Nov;33(11):791-802. doi: 10.1002/bies.201100047. Epub 2011 Sep 28. PMID: 21953569.
hsa-mir-98	Pinheiro I, Dejager L, Libert C. X-chromosome-located microRNAs in immunity: might they explain male/female differences? The X chromosome-genomic context may affect X-located miRNAs and downstream signaling, thereby contributing to the enhanced immune response of females. Bioessays. 2011 Nov;33(11):791-802. doi: 10.1002/bies.201100047. Epub 2011 Sep 28. PMID: 21953569.
hsa-mir-223	Wang JF, Yu ML, Yu G, Bian JJ, et al. 2010. Serum miR-146a and miR-223 as potential new biomarkers for sepsis. Biochem Biophys Res Commun 394: 184–8.
hsa-mir-421	Pinheiro I, Dejager L, Libert C. X-chromosome-located microRNAs in immunity: might they explain male/female differences? The X chromosome-genomic context may affect X-located miRNAs and downstream signaling, thereby contributing to the enhanced immune response of females. Bioessays. 2011 Nov;33(11):791-802. doi: 10.1002/bies.201100047. Epub 2011 Sep 28. PMID: 21953569.
hsa-mir-374	Pinheiro I, Dejager L, Libert C. X-chromosome-located microRNAs in immunity: might they explain male/female differences? The X chromosome-genomic context may affect X-located miRNAs and downstream signaling, thereby contributing to the enhanced immune response of females. Bioessays. 2011 Nov;33(11):791-802. doi: 10.1002/bies.201100047. Epub 2011 Sep 28. PMID: 21953569.
hsa-mir-325	Pinheiro I, Dejager L, Libert C. X-chromosome-located microRNAs in immunity: might they explain male/female differences? The X chromosome-genomic context may affect X-located miRNAs and downstream signaling, thereby contributing to the enhanced immune response of females. Bioessays. 2011 Nov;33(11):791-802. doi: 10.1002/bies.201100047. Epub 2011 Sep 28. PMID: 21953569.
hsa-mir-448	Pinheiro I, Dejager L, Libert C. X-chromosome-located microRNAs in immunity: might they explain male/female differences? The X chromosome-genomic context may affect X-located miRNAs and downstream signaling, thereby contributing to the enhanced immune response of females. Bioessays. 2011 Nov;33(11):791-802. doi: 10.1002/bies.201100047. Epub 2011 Sep 28. PMID: 21953569.
hsa-mir-220a	Pinheiro I, Dejager L, Libert C. X-chromosome-located microRNAs in immunity: might they explain male/female differences? The X chromosome-genomic context may affect X-located miRNAs and downstream signaling, thereby contributing to the enhanced immune response of females. Bioessays. 2011 Nov;33(11):791-802. doi: 10.1002/bies.201100047. Epub 2011 Sep 28. PMID: 21953569.
hsa-mir-363	Pinheiro I, Dejager L, Libert C. X-chromosome-located microRNAs in immunity: might they explain male/female differences? The X chromosome-genomic context may affect X-located miRNAs and downstream signaling, thereby contributing to the enhanced immune response of females. Bioessays. 2011 Nov;33(11):791-802. doi: 10.1002/bies.201100047. Epub 2011 Sep 28. PMID: 21953569.
hsa-mir-92a	Pinheiro I, Dejager L, Libert C. X-chromosome-located microRNAs in immunity: might they explain male/female differences? The X chromosome-genomic context may affect X-located miRNAs and downstream signaling, thereby contributing to the enhanced immune response of females. Bioessays. 2011 Nov;33(11):791-802. doi: 10.1002/bies.201100047. Epub 2011 Sep 28. PMID: 21953569.
hsa-mir-19b	Pinheiro I, Dejager L, Libert C. X-chromosome-located microRNAs in immunity: might they explain male/female differences? The X chromosome-genomic context may affect X-located miRNAs and downstream signaling, thereby contributing to the enhanced immune response of females. Bioessays. 2011 Nov;33(11):791-802. doi: 10.1002/bies.201100047. Epub 2011 Sep 28. PMID: 21953569.
hsa-mir-18b	Pinheiro I, Dejager L, Libert C. X-chromosome-located microRNAs in immunity: might they explain male/female differences? The X chromosome-genomic context may affect X-located miRNAs and downstream signaling, thereby contributing to the enhanced immune response of females. Bioessays. 2011 Nov;33(11):791-802. doi: 10.1002/bies.201100047. Epub 2011 Sep 28. PMID: 21953569.
hsa-mir-106a	Pinheiro I, Dejager L, Libert C. X-chromosome-located microRNAs in immunity: might they explain male/female differences? The X chromosome-genomic context may affect X-located miRNAs and downstream signaling, thereby contributing to the enhanced immune response of females. Bioessays. 2011 Nov;33(11):791-802. doi: 10.1002/bies.201100047. Epub 2011 Sep 28. PMID: 21953569.
hsa-mir-542	Pinheiro I, Dejager L, Libert C. X-chromosome-located microRNAs in immunity: might they explain male/female differences? The X chromosome-genomic context may affect X-located miRNAs and downstream signaling, thereby contributing to the enhanced immune response of females. Bioessays. 2011 Nov;33(11):791-802. doi: 10.1002/bies.201100047. Epub 2011 Sep 28. PMID: 21953569.
hsa-mir-503	Pinheiro I, Dejager L, Libert C. X-chromosome-located microRNAs in immunity: might they explain male/female differences? The X chromosome-genomic context may affect X-located miRNAs and downstream signaling, thereby contributing to the enhanced immune response of females. Bioessays. 2011 Nov;33(11):791-802. doi: 10.1002/bies.201100047. Epub 2011 Sep 28. PMID: 21953569.
hsa-mir-424	Pinheiro I, Dejager L, Libert C. X-chromosome-located microRNAs in immunity: might they explain male/female differences? The X chromosome-genomic context may affect X-located miRNAs and downstream signaling, thereby contributing to the enhanced immune response of females. Bioessays. 2011 Nov;33(11):791-802. doi: 10.1002/bies.201100047. Epub 2011 Sep 28. PMID: 21953569.
hsa-mir-504	Pinheiro I, Dejager L, Libert C. X-chromosome-located microRNAs in immunity: might they explain male/female differences? The X chromosome-genomic context may affect X-located miRNAs and downstream signaling, thereby contributing to the enhanced immune response of females. Bioessays. 2011 Nov;33(11):791-802. doi: 10.1002/bies.201100047. Epub 2011 Sep 28. PMID: 21953569.
hsa-mir-513	Pinheiro I, Dejager L, Libert C. X-chromosome-located microRNAs in immunity: might they explain male/female differences? The X chromosome-genomic context may affect X-located miRNAs and downstream signaling, thereby contributing to the enhanced immune response of females. Bioessays. 2011 Nov;33(11):791-802. doi: 10.1002/bies.201100047. Epub 2011 Sep 28. PMID: 21953569.
hsa-mir-224	Pinheiro I, Dejager L, Libert C. X-chromosome-located microRNAs in immunity: might they explain male/female differences? The X chromosome-genomic context may affect X-located miRNAs and downstream signaling, thereby contributing to the enhanced immune response of females. Bioessays. 2011 Nov;33(11):791-802. doi: 10.1002/bies.201100047. Epub 2011 Sep 28. PMID: 21953569.
hsa-mir-452	Pinheiro I, Dejager L, Libert C. X-chromosome-located microRNAs in immunity: might they explain male/female differences? The X chromosome-genomic context may affect X-located miRNAs and downstream signaling, thereby contributing to the enhanced immune response of females. Bioessays. 2011 Nov;33(11):791-802. doi: 10.1002/bies.201100047. Epub 2011 Sep 28. PMID: 21953569.
hsa-mir-105	Pinheiro I, Dejager L, Libert C. X-chromosome-located microRNAs in immunity: might they explain male/female differences? The X chromosome-genomic context may affect X-located miRNAs and downstream signaling, thereby contributing to the enhanced immune response of females. Bioessays. 2011 Nov;33(11):791-802. doi: 10.1002/bies.201100047. Epub 2011 Sep 28. PMID: 21953569.
hsa-let-7f	Pinheiro I, Dejager L, Libert C. X-chromosome-located microRNAs in immunity: might they explain male/female differences? The X chromosome-genomic context may affect X-located miRNAs and downstream signaling, thereby contributing to the enhanced immune response of females. Bioessays. 2011 Nov;33(11):791-802. doi: 10.1002/bies.201100047. Epub 2011 Sep 28. PMID: 21953569.
hsa-mir-20b	Cascio S, D’Andrea A, Ferla R, Surmacz E, Gulotta E, Amodeo V, et al. miR-20b modulates VEGF expression by targeting HIF-1 alpha and STAT3 in MCF-7 breast cancer cells. J Cell Physiol. 2010;224:242–9.
has-mir-375	Zellinger, B.; Bodenhofer, U.; Engländer, I.A.; Kronberger, C.; Strasser, P.; Grambozov, B.; Fastner, G.; Stana, M.; Reitsamer, R.; Sotlar, K.; Sedlmayer, F.; Zehentmayr, F. Hsa-miR-375/RASD1 Signaling May Predict Local Control in Early Breast Cancer. Genes 2020, 11, 1404.
Note:
All miRNAs are X_linked supported by the literature in the next column.
Bolded miRNA are related to breast cancer as per the literature support
Italicized miRNA are differentially expressed in women under 35 years with breast cancer and women over 65 years old with breast cancer
